# Supplementary material for: {5,5′-Bis(diethyl­amino)-2,2′-[(2,2-dimethyl­propane-1,3-di­yl)bis­(nitrilo­methanylyl­idene)]diphenolato}dioxido­molybdenum(VI)
Source: Acta Crystallogr Sect E Struct Rep Online. 2011 Sep 14;67(Pt 10):m1348. doi: 10.1107/S1600536811035069 (PMC3201348; doi:10.1107/S1600536811035069)
Supplement: Supplementary file 2 [file e-67-m1348-Isup2.hkl]

# 
# h,k,l, Fc-squared, Fo-squared, sigma(Fo-squared) and status flag 
# 
data_I
_shelx_title ' a in Pbca' 
_shelx_refln_list_code          4 
_shelx_F_calc_maximum      416.04 
_exptl_crystal_F_000      2416.00 
_reflns_d_resolution_high  0.7295 
 
loop_ 
 _symmetry_equiv_pos_as_xyz 
 'x, y, z' 
 '-x+1/2, -y, z+1/2' 
 '-x, y+1/2, -z+1/2' 
 'x+1/2, -y+1/2, -z' 
 '-x, -y, -z' 
 'x-1/2, y, -z-1/2' 
 'x, -y-1/2, z-1/2' 
 '-x-1/2, y-1/2, z' 
 
_cell_length_a     9.1561 
_cell_length_b    20.6965 
_cell_length_c    28.4823 
_cell_angle_alpha  90.000 
_cell_angle_beta   90.000 
_cell_angle_gamma  90.000 
 
_shelx_F_squared_multiplier     1.000 
 
loop_ 
 _refln_index_h 
 _refln_index_k 
 _refln_index_l 
 _refln_F_squared_calc 
 _refln_F_squared_meas 
 _refln_F_squared_sigma 
 _refln_observed_status 
   2   0   0    74127.61    67356.68    806.05 o 
   4   0   0    33165.06    29423.19    426.77 o 
   6   0   0    22295.95    20743.16    309.22 o 
   8   0   0     3401.39     3707.85    244.96 o 
  10   0   0      415.71      556.23    251.70 o 
  12   0   0      210.94      264.56    286.97 o 
   2   1   0     1594.75     1761.45    156.83 o 
   4   1   0      748.46      674.98    102.90 o 
   6   1   0        1.92      108.18    101.13 o 
   8   1   0     1258.06     1103.19    169.02 o 
  10   1   0       26.00       91.68    179.94 o 
  12   1   0      546.09      298.11    205.49 o 
   2   2   0   173086.17   158386.75   3877.35 o 
   4   2   0     1296.69      899.93    206.57 o 
   6   2   0    31136.44    29285.51   1159.39 o 
   8   2   0     2704.08     2509.54    169.48 o 
  10   2   0      773.33      971.00    171.38 o 
  12   2   0      489.46      550.00    206.16 o 
   2   3   0    10881.55    11193.23    356.79 o 
   4   3   0       62.76       34.52    110.79 o 
   6   3   0      110.63       97.65    149.49 o 
   8   3   0       80.36       19.25    160.24 o 
  10   3   0     2097.30     2410.35    160.08 o 
  12   3   0      745.36      751.10    147.00 o 
   0   4   0    19098.35    20289.75    553.40 o 
   2   4   0    80526.81    78837.75   2218.00 o 
   4   4   0     3067.69     2561.82    173.73 o 
   6   4   0     3040.40     2732.53    257.03 o 
   8   4   0     1268.13     1356.93    168.62 o 
  10   4   0      151.13      215.23    143.28 o 
  12   4   0      519.24      417.73    203.35 o 
   2   5   0    12018.84    12141.46    370.58 o 
   4   5   0      761.93      740.32    114.05 o 
   6   5   0     3360.77     3728.38    222.71 o 
   8   5   0      415.17      458.52    163.56 o 
  10   5   0     1190.78     1134.48    181.88 o 
  12   5   0      603.17      536.08    250.84 o 
   0   6   0    42666.50    45095.92    658.25 o 
   2   6   0    26998.16    26893.36    379.59 o 
   4   6   0    16015.92    16057.30   1004.78 o 
   6   6   0      635.34      715.46    210.01 o 
   8   6   0     2704.88     2874.44    175.58 o 
  10   6   0      281.79      201.11    177.80 o 
  12   6   0       51.71      -86.28    203.14 o 
   2   7   0     4066.59     4486.72    163.51 o 
   4   7   0     4028.76     3791.60    279.52 o 
   6   7   0       44.27       92.88    145.23 o 
   8   7   0      300.07      333.80    161.55 o 
  10   7   0      277.89      493.00    181.13 o 
  12   7   0      311.25      150.74    212.60 o 
   0   8   0    66881.14    66729.45    730.04 o 
   2   8   0    88013.90    86302.97    514.30 o 
   4   8   0    23909.70    22771.91   1214.95 o 
   6   8   0    18132.49    17479.42   1471.43 o 
   8   8   0     9949.09    10104.74   1330.85 o 
  10   8   0     1078.92     1378.48    181.55 o 
  12   8   0      208.97      182.77    212.27 o 
   2   9   0     1217.49     1352.37    144.62 o 
   4   9   0        1.22       75.97    130.57 o 
   6   9   0     3306.41     3082.32    456.94 o 
   8   9   0       41.93      353.73    240.42 o 
  10   9   0        4.43       97.30    180.77 o 
   0  10   0    84130.90    85416.98    792.57 o 
   2  10   0    25682.62    24839.25    937.62 o 
   4  10   0    11749.60    11763.48    414.78 o 
   6  10   0    20949.29    20060.66   1666.32 o 
   8  10   0     3744.18     4012.06    202.33 o 
  10  10   0      824.94      850.60    188.24 o 
   2  11   0    15987.68    16186.46    334.22 o 
   4  11   0     1180.17     1256.03    148.24 o 
   6  11   0     1131.95     1306.90    167.70 o 
   8  11   0      958.35     1146.93    244.65 o 
  10  11   0      115.29       62.67    199.51 o 
   0  12   0    10301.89    10372.99    340.25 o 
   2  12   0      608.29      550.15    150.67 o 
   4  12   0     1999.84     2048.79    158.66 o 
   6  12   0     1267.15     1383.23    137.12 o 
   8  12   0      449.24      417.68    242.14 o 
  10  12   0       94.68       71.23    216.36 o 
   2  13   0     1132.63     1186.23    147.54 o 
   4  13   0        1.03       76.09    147.81 o 
   6  13   0     2936.97     2454.53    287.99 o 
   8  13   0     2115.17     2098.42    254.84 o 
  10  13   0      630.40      813.34    201.70 o 
   0  14   0     3179.91     3143.32    266.44 o 
   2  14   0     3820.80     3872.66    181.57 o 
   4  14   0     1618.63     1538.45    161.36 o 
   6  14   0       10.85      -73.21    162.95 o 
   8  14   0      961.05      831.64    205.86 o 
  10  14   0      323.07      567.18    396.83 o 
   2  15   0      356.25      357.02    205.78 o 
   4  15   0      474.29      436.74    153.32 o 
   6  15   0     1146.35     1169.11    174.61 o 
   8  15   0      411.05      474.41    157.69 o 
  10  15   0       93.72      338.33    207.90 o 
   0  16   0    10708.83    10923.42    329.13 o 
   2  16   0     9906.52    10006.41    293.08 o 
   4  16   0     7387.62     7555.83    293.39 o 
   6  16   0     4440.29     4649.86    382.26 o 
   8  16   0     2557.43     2627.50    195.29 o 
  10  16   0     1134.97      816.62    273.65 o 
   2  17   0        0.91      -17.24    209.07 o 
   4  17   0      808.02      886.47    166.99 o 
   6  17   0      141.04       30.65    176.06 o 
   8  17   0       46.08      179.97    193.21 o 
  10  17   0       26.28       61.79    212.52 o 
   0  18   0      732.64      957.92    270.67 o 
   2  18   0     8594.18     8634.21    203.97 o 
   4  18   0     7679.50     7740.77    207.68 o 
   6  18   0     2190.94     2402.34    217.69 o 
   8  18   0     2782.80     2687.87    302.88 o 
   2  19   0      470.78      576.02    175.95 o 
   4  19   0      324.56      301.32    189.38 o 
   6  19   0        2.17       56.29    185.47 o 
   8  19   0      124.54        1.86    205.31 o 
   0  20   0      151.26      275.68    291.67 o 
   2  20   0      846.71     1080.32    168.78 o 
   4  20   0     1634.19     1864.74    256.88 o 
   6  20   0      895.93      745.53    207.42 o 
   8  20   0      334.54      256.54    211.69 o 
   2  21   0      907.95      762.26    183.06 o 
   4  21   0      641.97      327.09    307.50 o 
   6  21   0        2.74       99.42    192.68 o 
   8  21   0      797.56      758.12    223.04 o 
   0  22   0       21.62      -83.69    244.81 o 
   2  22   0      273.43      307.57    173.10 o 
   4  22   0        7.35     -182.59    254.37 o 
   6  22   0      253.91      320.67    208.53 o 
   2  23   0        0.06       73.94    175.89 o 
   4  23   0      339.22      152.29    199.64 o 
   6  23   0      255.14      358.66    207.18 o 
   0  24   0     1025.16      951.49    258.13 o 
   2  24   0      512.97      761.15    185.99 o 
   4  24   0      465.91      425.67    212.65 o 
   6  24   0     1155.34      584.44    386.02 o 
   2  25   0       12.50      100.82    203.18 o 
   4  25   0       10.85      279.26    195.07 o 
   0  26   0     3178.35     2698.06    356.87 o 
   2  26   0     1107.70      981.36    203.20 o 
   4  26   0      977.45      963.13    213.08 o 
   2  27   0        3.49      239.73    223.81 o 
   0  28   0      969.36      767.18    317.69 o 
   1   1   1   139133.09   125793.98    801.41 o 
   2   1   1     4336.51     4258.37    166.57 o 
   3   1   1     1564.04     1121.04    108.14 o 
   4   1   1     2022.53     1840.92    122.73 o 
   5   1   1     4422.64     4135.87    119.14 o 
   6   1   1      230.88      233.04    103.47 o 
   7   1   1     5980.64     5876.53    122.78 o 
   8   1   1      137.44      105.54    101.85 o 
   9   1   1        1.88       96.89    119.73 o 
  10   1   1     2037.87     1924.35    132.37 o 
  11   1   1       82.62       92.53    119.23 o 
  12   1   1      298.72      310.23    142.67 o 
   0   2   1     9355.17    10201.85    659.51 o 
   1   2   1     9739.80     9745.28    200.57 o 
   2   2   1     1577.58     1355.28    122.18 o 
   3   2   1     7252.14     7694.82    176.21 o 
   4   2   1      900.17      585.38     97.72 o 
   5   2   1      125.97      178.42    119.43 o 
   6   2   1     3932.36     3844.69    118.13 o 
   7   2   1      317.48      247.15    111.72 o 
   8   2   1     3354.65     3293.91    124.74 o 
   9   2   1       38.30      134.26    119.68 o 
  10   2   1     3130.51     3187.31    135.66 o 
  11   2   1      445.87      616.49    120.56 o 
  12   2   1      654.49      787.70    147.24 o 
   1   3   1     5994.96     5757.82    157.65 o 
   2   3   1      658.53      661.88     94.34 o 
   3   3   1     2204.62     2137.82    101.17 o 
   4   3   1    11120.90    11236.94    478.11 o 
   5   3   1     1831.48     1946.60    127.02 o 
   6   3   1     1222.19     1120.27    109.14 o 
   7   3   1     2532.97     2406.54    110.49 o 
   8   3   1      421.88      396.75    101.45 o 
   9   3   1       49.62       87.83    121.19 o 
  10   3   1      129.14      340.35    114.37 o 
  11   3   1       23.67      105.68    106.83 o 
  12   3   1      213.79      143.39    118.23 o 
   0   4   1    97529.05    95496.48    889.74 o 
   1   4   1    15315.78    15799.50    209.09 o 
   2   4   1    19013.39    17124.27    230.29 o 
   3   4   1     2289.30     2213.74    105.27 o 
   4   4   1     4138.16     3380.75    118.76 o 
   5   4   1      873.07     1036.95    121.70 o 
   6   4   1    19524.17    19172.39    887.34 o 
   7   4   1      405.42      422.64    101.88 o 
   8   4   1     9133.99     8716.07    169.03 o 
   9   4   1      566.89      601.06    122.69 o 
  10   4   1     1778.25     1768.70    131.03 o 
  11   4   1      606.14      485.84    120.65 o 
  12   4   1      455.72      549.05    142.37 o 
   1   5   1    50903.32    53658.59    384.27 o 
   2   5   1      182.85      232.36     90.82 o 
   3   5   1     1805.68     1755.32     89.15 o 
   4   5   1     3483.10     3537.73    204.91 o 
   5   5   1       16.91      112.89    116.79 o 
   6   5   1      279.35      278.21    121.85 o 
   7   5   1      902.79      840.42    104.08 o 
   8   5   1      334.81      395.94    118.23 o 
   9   5   1      830.44      770.88    110.39 o 
  10   5   1       28.67      -10.32    113.84 o 
  11   5   1        2.94      112.93    132.74 o 
  12   5   1       14.23      206.08    145.54 o 
   0   6   1    32017.08    33639.21    410.41 o 
   1   6   1      366.82      341.79     90.80 o 
   2   6   1     6501.66     6091.49    126.90 o 
   3   6   1        0.41       20.22     85.45 o 
   4   6   1     4186.08     3315.61    126.27 o 
   5   6   1     3494.34     3334.46    131.64 o 
   6   6   1    12875.02    12726.25    805.79 o 
   7   6   1      807.68      878.20    132.08 o 
   8   6   1     2744.44     2950.42    124.39 o 
   9   6   1      433.92      522.28     99.61 o 
  10   6   1      941.97     1043.91    115.82 o 
  11   6   1      142.12      192.05    119.86 o 
  12   6   1      241.59      195.40    145.72 o 
   1   7   1    14796.45    15475.24    177.91 o 
   2   7   1    22288.19    22732.41    326.77 o 
   3   7   1    17586.49    17182.98    315.87 o 
   4   7   1     2438.21     2427.81    103.20 o 
   5   7   1     1262.64     1193.36    101.81 o 
   6   7   1      595.91      692.66    146.28 o 
   7   7   1     4093.49     4051.59    209.52 o 
   8   7   1      918.43      981.42    106.48 o 
   9   7   1     1743.27     1954.81    176.15 o 
  10   7   1      149.66      127.89    115.42 o 
  11   7   1       42.10      129.84    133.82 o 
  12   7   1      138.80      219.37    135.85 o 
   0   8   1     1468.65     1500.84    151.94 o 
   1   8   1     6305.56     6785.84    135.14 o 
   2   8   1      826.37      971.46     95.76 o 
   3   8   1      622.20      766.93     92.99 o 
   4   8   1       17.75      -23.39     93.24 o 
   5   8   1      788.19      724.44    100.05 o 
   6   8   1      180.81      107.29    105.75 o 
   7   8   1     1931.38     1749.00    134.35 o 
   8   8   1        9.53      -16.59    131.46 o 
   9   8   1       23.82      138.12    108.95 o 
  10   8   1       32.84      121.87    125.95 o 
  11   8   1      115.17      315.20    137.22 o 
  12   8   1       66.54      125.10    133.12 o 
   1   9   1    20560.26    22133.54    275.76 o 
   2   9   1     4639.57     5118.78    117.32 o 
   3   9   1     3772.14     3531.37    105.35 o 
   4   9   1      845.41      778.63     96.37 o 
   5   9   1     4085.51     3896.17    134.76 o 
   6   9   1      897.17      955.33    109.53 o 
   7   9   1     5316.63     5426.29    274.75 o 
   8   9   1     2034.45     2142.32    129.04 o 
   9   9   1     1349.77     1383.67    129.40 o 
  10   9   1      420.19      486.29    121.03 o 
  11   9   1      238.73      317.07    140.52 o 
   0  10   1     4286.06     4179.04    178.87 o 
   1  10   1      947.81     1184.65    149.39 o 
   2  10   1     3214.58     3089.10    108.59 o 
   3  10   1     2961.00     3075.42    108.19 o 
   4  10   1     2740.14     2743.09    110.98 o 
   5  10   1     3633.83     3488.55    113.27 o 
   6  10   1     1333.84     1562.49    133.56 o 
   7  10   1       13.67        0.01    111.42 o 
   8  10   1     2057.40     2376.41    179.27 o 
   9  10   1        5.95       74.67    110.80 o 
  10  10   1      406.65      459.31    120.55 o 
  11  10   1       40.18      163.35    143.03 o 
   1  11   1     9061.87     9155.29    196.48 o 
   2  11   1      122.43      213.00     94.28 o 
   3  11   1     1318.82     1199.86     99.24 o 
   4  11   1      252.73      323.23    100.07 o 
   5  11   1     5612.28     5387.05    292.02 o 
   6  11   1      315.21      378.14    116.37 o 
   7  11   1      789.63      719.22    108.55 o 
   8  11   1      216.49      418.46    211.43 o 
   9  11   1      357.22      382.14    147.48 o 
  10  11   1      171.25      152.72    119.49 o 
  11  11   1       21.82      -50.27    143.90 o 
   0  12   1    26012.36    26629.57    313.57 o 
   1  12   1     2622.34     2948.21    155.84 o 
   2  12   1    15999.46    16855.60    167.12 o 
   3  12   1     2188.15     2234.46    113.68 o 
   4  12   1     7087.45     6924.42    197.65 o 
   5  12   1        0.25       43.61    105.39 o 
   6  12   1     4521.43     4278.83    209.54 o 
   7  12   1      388.87      343.69    121.25 o 
   8  12   1     3115.65     3220.15    200.88 o 
   9  12   1      467.04      506.30    132.85 o 
  10  12   1      975.25     1111.24    139.69 o 
  11  12   1       17.56      167.56    132.59 o 
   1  13   1       10.14      159.78    107.73 o 
   2  13   1       36.65       79.35     98.79 o 
   3  13   1        1.40       18.31    104.49 o 
   4  13   1      569.45      480.89    104.79 o 
   5  13   1      127.91      173.87    114.61 o 
   6  13   1      171.28      295.62    115.77 o 
   7  13   1       18.17       91.98    122.41 o 
   8  13   1       67.97       21.83    145.15 o 
   9  13   1       78.84       80.49    150.77 o 
  10  13   1        2.12       36.36    122.65 o 
  11  13   1        1.42      -64.99    135.55 o 
   0  14   1    11586.77    11854.98    228.17 o 
   1  14   1      144.75      182.51     99.20 o 
   2  14   1     7264.07     7599.03    138.45 o 
   3  14   1       87.13      147.83    104.15 o 
   4  14   1    10306.08    10450.38    222.48 o 
   5  14   1      478.77      573.31    113.09 o 
   6  14   1     3650.54     3792.02    159.48 o 
   7  14   1     1087.31     1163.96    125.31 o 
   8  14   1     1125.11     1221.94    152.91 o 
   9  14   1      463.24      651.37    156.66 o 
  10  14   1      683.44      721.56    146.14 o 
   1  15   1     3622.02     3659.09    131.86 o 
   2  15   1      465.14      549.90    145.18 o 
   3  15   1     3155.76     3261.47    130.16 o 
   4  15   1      990.18      953.56    111.65 o 
   5  15   1      703.33      875.55    116.59 o 
   6  15   1      893.41      836.58    123.07 o 
   7  15   1     1290.80     1189.45    130.01 o 
   8  15   1      424.36      429.53    154.34 o 
   9  15   1      666.01      505.58    192.85 o 
  10  15   1       98.58      115.22    131.24 o 
   0  16   1      887.50     1033.37    165.49 o 
   1  16   1      314.89      306.05    103.90 o 
   2  16   1     1650.54     1652.18    159.63 o 
   3  16   1      153.12      133.12    109.82 o 
   4  16   1     1260.15     1442.34    134.03 o 
   5  16   1        1.10       77.30    115.08 o 
   6  16   1      849.51     1022.44    127.16 o 
   7  16   1       37.49       67.45    128.34 o 
   8  16   1      168.15       47.01    155.26 o 
   9  16   1      201.27       65.80    255.00 o 
  10  16   1       25.11      142.56    148.23 o 
   1  17   1     2027.01     2105.90    115.76 o 
   2  17   1     1086.29     1130.23    128.58 o 
   3  17   1     4157.90     4362.75    139.39 o 
   4  17   1      275.53      273.73    117.01 o 
   5  17   1     2009.34     2212.43    132.37 o 
   6  17   1      282.64      326.89    123.88 o 
   7  17   1      847.23      938.39    134.45 o 
   8  17   1      472.44      597.13    139.84 o 
   9  17   1     1477.57     1518.29    229.37 o 
  10  17   1      218.32      214.73    222.20 o 
   0  18   1      121.58      157.08    155.61 o 
   1  18   1       28.71       57.05    108.39 o 
   2  18   1      718.61      657.78    123.20 o 
   3  18   1      106.96      104.18    159.17 o 
   4  18   1        0.27      115.58    121.06 o 
   5  18   1       17.03       97.37    128.42 o 
   6  18   1      163.75      188.55    129.45 o 
   7  18   1       10.77       89.99    132.57 o 
   8  18   1      131.35      240.55    140.72 o 
   9  18   1        5.41      104.39    206.41 o 
   1  19   1      578.29      684.07    121.89 o 
   2  19   1      180.17      239.04    111.43 o 
   3  19   1     2639.33     2508.10    189.87 o 
   4  19   1      165.46      145.86    122.72 o 
   5  19   1     1069.08     1157.87    135.30 o 
   6  19   1      381.72      433.83    129.19 o 
   7  19   1      884.56      859.51    144.49 o 
   8  19   1      557.76      398.01    146.82 o 
   9  19   1      396.67      490.56    210.80 o 
   0  20   1    10295.69    10683.06    360.00 o 
   1  20   1      484.96      626.53    118.87 o 
   2  20   1     2812.97     2886.34    142.67 o 
   3  20   1      193.08      250.27    168.73 o 
   4  20   1     1262.68     1530.92    331.63 o 
   5  20   1        0.09      250.78    138.78 o 
   6  20   1     1403.89     1601.57    136.10 o 
   7  20   1      107.74      117.10    139.66 o 
   8  20   1      884.06      869.99    159.93 o 
   1  21   1      588.67      577.56    127.39 o 
   2  21   1      907.58      910.53    128.62 o 
   3  21   1      614.87      598.68    122.06 o 
   4  21   1        2.79       56.79    179.85 o 
   5  21   1        2.80       99.56    135.45 o 
   6  21   1      267.13      231.65    136.27 o 
   7  21   1        5.00      -19.69    149.58 o 
   8  21   1      187.66      265.32    162.11 o 
   0  22   1     3684.90     3807.68    207.01 o 
   1  22   1       36.72      135.59    138.12 o 
   2  22   1     4973.92     4649.04    151.54 o 
   3  22   1      148.01      256.51    128.66 o 
   4  22   1     1921.56     1781.72    188.33 o 
   5  22   1      213.71      297.25    213.02 o 
   6  22   1     1315.29     1314.74    159.20 o 
   7  22   1      288.80      169.62    150.29 o 
   1  23   1       47.97      240.56    136.13 o 
   2  23   1       20.42      216.71    136.64 o 
   3  23   1       70.34      174.04    136.25 o 
   4  23   1       13.92      -40.30    129.03 o 
   5  23   1      197.54      238.92    200.08 o 
   6  23   1       17.30       61.37    144.85 o 
   7  23   1      372.58      515.43    157.91 o 
   0  24   1     1423.80     1249.96    207.03 o 
   1  24   1       15.93       43.46    136.69 o 
   2  24   1      486.39      550.24    140.88 o 
   3  24   1       30.86       60.59    133.09 o 
   4  24   1      815.24      720.36    141.23 o 
   5  24   1      126.45      190.81    227.55 o 
   6  24   1      202.04      392.50    265.65 o 
   1  25   1      712.27      657.60    156.59 o 
   2  25   1      100.15       30.06    153.25 o 
   3  25   1      490.29      401.43    150.96 o 
   4  25   1       67.31      129.41    150.99 o 
   5  25   1      357.24      542.22    152.62 o 
   0  26   1        0.91      121.64    191.17 o 
   1  26   1        4.09       40.29    140.99 o 
   2  26   1       12.27      102.63    143.27 o 
   3  26   1       22.73      219.69    144.76 o 
   4  26   1       28.35      139.51    171.60 o 
   5  26   1        0.06      173.18    312.36 o 
   1  27   1      514.40      520.06    172.92 o 
   2  27   1       13.11        6.95    147.70 o 
   3  27   1      383.22      230.59    163.98 o 
   0  28   1      679.34      516.50    245.48 o 
   1  28   1        2.58       53.90    157.13 o 
   1   0   2     5553.50     5622.56    244.31 o 
   2   0   2     1602.72     1465.31    180.32 o 
   3   0   2    15912.63    16207.32    337.43 o 
   4   0   2       13.61       92.46    136.64 o 
   5   0   2     1241.20     1174.86    126.51 o 
   6   0   2     1252.89     1159.59    150.86 o 
   7   0   2      178.53      191.56    128.59 o 
   8   0   2      622.65      523.23    163.49 o 
   9   0   2     3291.67     3401.39    189.01 o 
  10   0   2        4.98       42.23    147.49 o 
  11   0   2      822.28      686.53    189.10 o 
  12   0   2       12.31     -180.90    203.43 o 
   1   1   2     7617.43     7516.50    185.57 o 
   2   1   2     5994.21     6103.65    178.98 o 
   3   1   2     2984.88     2733.63    108.93 o 
   4   1   2      607.84      746.25    115.29 o 
   5   1   2     1507.21     1378.91    107.31 o 
   6   1   2       88.19       80.63    103.42 o 
   7   1   2     1390.69     1284.12    116.11 o 
   8   1   2       17.01      148.27    113.36 o 
   9   1   2     1064.24     1072.72    113.36 o 
  10   1   2      122.57      273.87    114.13 o 
  11   1   2      599.94      617.65    134.43 o 
  12   1   2        6.23       99.66    114.30 o 
   1   2   2    23113.52    22025.66    273.36 o 
   2   2   2     3782.15     3721.76    141.18 o 
   3   2   2     8545.27     8194.50    159.10 o 
   4   2   2      471.81      474.34     97.34 o 
   5   2   2     9648.34     9742.83    192.86 o 
   6   2   2      308.23      316.66     92.22 o 
   7   2   2       30.17       41.53     99.15 o 
   8   2   2       10.89       51.74    114.76 o 
   9   2   2      977.88     1033.89    123.57 o 
  10   2   2      113.97      206.85    127.37 o 
  11   2   2      456.13      513.33    133.05 o 
  12   2   2       89.99      201.81    145.18 o 
   1   3   2    41033.43    41437.50    890.56 o 
   2   3   2     1715.86     1829.39    105.02 o 
   3   3   2    14092.91    12141.14    288.56 o 
   4   3   2       44.90       70.93     94.34 o 
   5   3   2    12741.82    12072.06    323.90 o 
   6   3   2     1576.61     1604.10    126.39 o 
   7   3   2    14444.49    14238.55    384.66 o 
   8   3   2      929.98      921.56    104.09 o 
   9   3   2     7338.06     7298.41    202.80 o 
  10   3   2      118.24      343.98    115.27 o 
  11   3   2     1336.51     1435.75    134.83 o 
  12   3   2       52.20       87.24    129.80 o 
   0   4   2    12003.63    13633.23    342.68 o 
   1   4   2    13915.69    14119.27    202.10 o 
   2   4   2     2013.54     2015.32    112.40 o 
   3   4   2      540.18      652.84     95.52 o 
   4   4   2     2119.39     2201.48    144.93 o 
   5   4   2     6172.87     6258.35    188.46 o 
   6   4   2      735.20      665.79    123.14 o 
   7   4   2      293.79      340.78    112.19 o 
   8   4   2      348.47      430.12    116.54 o 
   9   4   2       10.12       70.20    122.49 o 
  10   4   2       87.04       -5.70    127.62 o 
  11   4   2        3.41       36.99    117.41 o 
  12   4   2        0.56      -36.18    144.95 o 
   1   5   2    74595.24    71717.15    396.22 o 
   2   5   2    39140.80    40347.13    664.00 o 
   3   5   2     8719.53     7892.98    272.88 o 
   4   5   2        5.99       74.60     91.33 o 
   5   5   2    21319.47    19992.01    806.15 o 
   6   5   2       69.54      165.51    101.81 o 
   7   5   2    25279.53    25196.53    898.89 o 
   8   5   2     1307.11     1361.20    108.21 o 
   9   5   2     4309.21     4503.86    212.30 o 
  10   5   2        0.46      -99.35    126.28 o 
  11   5   2     1030.93     1000.22    165.86 o 
  12   5   2       35.66      161.77    144.24 o 
   0   6   2       34.92      136.02    147.66 o 
   1   6   2    23584.41    25463.90    230.11 o 
   2   6   2     2567.86     2834.58    118.40 o 
   3   6   2      785.17      730.87     89.34 o 
   4   6   2     5108.69     5193.52    175.52 o 
   5   6   2      135.84      124.57    114.37 o 
   6   6   2      676.17      556.32     97.36 o 
   7   6   2      152.88      284.57    128.32 o 
   8   6   2       92.84       62.70    114.46 o 
   9   6   2       41.17      132.48    120.33 o 
  10   6   2       19.78      124.68    113.21 o 
  11   6   2       72.44      274.88    134.02 o 
  12   6   2        5.26      101.13    146.89 o 
   1   7   2    15721.61    15611.57    187.52 o 
   2   7   2        0.32       48.16     90.94 o 
   3   7   2     7931.38     7274.07    203.71 o 
   4   7   2     6998.02     7095.32    331.50 o 
   5   7   2    16202.29    15789.70    709.44 o 
   6   7   2      107.43       78.89    119.84 o 
   7   7   2     4077.93     3937.60    224.52 o 
   8   7   2      387.94      286.71    132.93 o 
   9   7   2     1408.96     1536.06    106.79 o 
  10   7   2        3.05       35.30    112.28 o 
  11   7   2       68.27       80.77    135.29 o 
  12   7   2        0.27       42.55    130.77 o 
   0   8   2     4081.56     4344.51    173.03 o 
   1   8   2     1574.55     1629.41    100.67 o 
   2   8   2     2181.47     2256.49    104.20 o 
   3   8   2    16711.79    17562.49    196.06 o 
   4   8   2      898.42      806.10     95.40 o 
   5   8   2      683.28      612.87    100.29 o 
   6   8   2      380.52      355.32    124.90 o 
   7   8   2      235.63      410.58    100.25 o 
   8   8   2       26.45      123.15    117.35 o 
   9   8   2      860.09      797.20    126.86 o 
  10   8   2      146.64      237.19    128.66 o 
  11   8   2      455.99      502.52    140.70 o 
  12   8   2        6.49      110.37    151.45 o 
   1   9   2       39.87       62.88    100.23 o 
   2   9   2      115.11      155.82     88.26 o 
   3   9   2        0.22      -12.13     91.01 o 
   4   9   2      153.94      129.96     94.53 o 
   5   9   2      376.40      377.75     99.88 o 
   6   9   2     1437.22     1410.20    121.55 o 
   7   9   2       45.84       77.35    130.71 o 
   8   9   2      148.32      217.56    142.98 o 
   9   9   2      870.74     1001.87    139.53 o 
  10   9   2        9.39        3.31    115.16 o 
  11   9   2        0.22      -11.37    141.62 o 
   0  10   2     4271.82     4671.59    184.79 o 
   1  10   2     2944.37     3270.59    163.54 o 
   2  10   2      890.71      939.17    100.05 o 
   3  10   2      185.35      259.27     94.09 o 
   4  10   2      155.77      314.63     96.09 o 
   5  10   2      977.39     1082.01    104.26 o 
   6  10   2      202.32      261.48    108.92 o 
   7  10   2      486.07      359.18    131.87 o 
   8  10   2      128.60      263.37    139.75 o 
   9  10   2      935.66     1145.25    154.61 o 
  10  10   2      153.71      201.22    131.25 o 
  11  10   2      467.78      409.51    129.84 o 
   1  11   2    11903.16    12093.05    216.55 o 
   2  11   2     1941.42     2240.22    106.22 o 
   3  11   2    12699.63    12657.41    254.20 o 
   4  11   2       10.50      -59.41     95.60 o 
   5  11   2     1034.58     1201.82    107.75 o 
   6  11   2        8.51       28.75    112.68 o 
   7  11   2     6533.38     6732.05    334.76 o 
   8  11   2        2.98       71.57    110.14 o 
   9  11   2     1775.71     1943.78    180.54 o 
  10  11   2       19.89      157.17    134.86 o 
  11  11   2      555.32      506.58    146.27 o 
   0  12   2      307.68      418.20    154.83 o 
   1  12   2     1753.34     1913.16    147.74 o 
   2  12   2      916.44     1103.22    105.77 o 
   3  12   2        1.98       35.09    104.12 o 
   4  12   2       21.63      133.91    105.51 o 
   5  12   2      806.16      791.17    111.95 o 
   6  12   2      166.40      206.16    116.08 o 
   7  12   2      407.49      542.34    138.72 o 
   8  12   2       28.28       10.20    144.63 o 
   9  12   2      282.37      171.75    151.56 o 
  10  12   2        7.72       57.54    124.21 o 
  11  12   2      272.19      343.52    131.58 o 
   1  13   2    26775.38    26882.48    315.55 o 
   2  13   2      279.95      305.63    100.54 o 
   3  13   2    19928.45    20370.03    306.95 o 
   4  13   2     1002.02     1133.08    105.77 o 
   5  13   2     3695.71     3891.66    124.73 o 
   6  13   2        5.50        7.70    121.43 o 
   7  13   2     3666.51     3976.39    187.78 o 
   8  13   2        0.97       53.54    148.27 o 
   9  13   2     3343.14     3346.48    240.37 o 
  10  13   2        8.45      172.16    137.07 o 
  11  13   2      482.01      499.70    152.01 o 
   0  14   2      230.87      370.77    142.45 o 
   1  14   2      280.83      214.96     99.85 o 
   2  14   2       85.00      151.07    135.89 o 
   3  14   2      150.86      159.29    107.53 o 
   4  14   2        0.04       73.76    109.09 o 
   5  14   2     2449.42     2312.15    118.38 o 
   6  14   2       10.05      190.96    121.59 o 
   7  14   2       77.33       -0.39    123.49 o 
   8  14   2       24.87      -18.88    146.65 o 
   9  14   2      110.56      181.57    150.45 o 
  10  14   2        1.45      126.20    128.75 o 
   1  15   2     9594.41     9893.21    154.45 o 
   2  15   2      232.90      318.63    140.19 o 
   3  15   2    10821.12    11078.25    376.67 o 
   4  15   2      186.63      252.00    114.98 o 
   5  15   2     2655.93     2724.49    125.57 o 
   6  15   2        3.14      116.11    120.40 o 
   7  15   2     2796.42     2850.46    134.58 o 
   8  15   2       14.35      186.95    150.91 o 
   9  15   2      630.99      655.45    160.30 o 
  10  15   2       69.05      116.03    131.46 o 
   0  16   2     4146.68     4260.82    189.18 o 
   1  16   2     1171.72     1292.47    108.84 o 
   2  16   2     1373.22     1364.97    156.42 o 
   3  16   2        0.34       -3.08    119.28 o 
   4  16   2        5.00       56.59    119.08 o 
   5  16   2     1236.35     1161.16    119.55 o 
   6  16   2       59.37       44.84    123.41 o 
   7  16   2      404.65      517.52    134.57 o 
   8  16   2       19.64      134.24    155.31 o 
   9  16   2      646.72      669.73    161.50 o 
  10  16   2        0.95      203.05    150.15 o 
   1  17   2        1.55       89.11    105.83 o 
   2  17   2      183.66      129.07    132.31 o 
   3  17   2     1247.03     1148.66    122.22 o 
   4  17   2      217.65      238.75    117.03 o 
   5  17   2        0.50       97.24    120.53 o 
   6  17   2      105.58      113.25    130.52 o 
   7  17   2      304.63      476.15    128.68 o 
   8  17   2        5.45       71.88    157.96 o 
   9  17   2      120.31       18.10    145.27 o 
  10  17   2        1.48      102.81    309.54 o 
   0  18   2       84.46       81.60    167.91 o 
   1  18   2      309.66      248.57    107.63 o 
   2  18   2      209.56      297.17    109.24 o 
   3  18   2      310.56      398.22    175.91 o 
   4  18   2      537.94      599.57    124.22 o 
   5  18   2      634.09      760.92    127.82 o 
   6  18   2       11.39      166.16    131.48 o 
   7  18   2      388.24      384.24    134.11 o 
   8  18   2       55.47      186.11    156.46 o 
   9  18   2      401.38      419.74    148.96 o 
   1  19   2     4576.31     4642.27    135.87 o 
   2  19   2       18.74       54.36    115.14 o 
   3  19   2     1023.54     1074.68    187.37 o 
   4  19   2      279.98      298.00    121.37 o 
   5  19   2     1474.50     1375.87    138.09 o 
   6  19   2        0.02       67.30    134.86 o 
   7  19   2      528.94      615.47    144.56 o 
   8  19   2      101.39      135.65    163.30 o 
   9  19   2      201.35      286.15    155.88 o 
   0  20   2       48.68      194.81    180.34 o 
   1  20   2      227.60      245.62    121.29 o 
   2  20   2      153.71      229.32    115.50 o 
   3  20   2      751.21      692.44    141.60 o 
   4  20   2       61.10      156.42    175.32 o 
   5  20   2      114.52       66.21    141.70 o 
   6  20   2      106.51      152.60    139.07 o 
   7  20   2      494.53      562.51    139.51 o 
   8  20   2       78.41      320.73    173.05 o 
   1  21   2     6147.97     6033.40    149.21 o 
   2  21   2        0.00      -33.58    127.53 o 
   3  21   2     3421.19     3432.48    143.31 o 
   4  21   2       79.73       75.31    176.53 o 
   5  21   2     3267.27     3273.83    155.82 o 
   6  21   2       24.26       51.57    135.99 o 
   7  21   2     1597.23     1641.28    174.96 o 
   8  21   2       17.79      138.49    187.70 o 
   0  22   2       29.22       91.46    192.52 o 
   1  22   2      217.96      241.91    123.02 o 
   2  22   2       11.64       85.23    126.54 o 
   3  22   2        0.54       67.60    128.24 o 
   4  22   2       18.19       77.89    185.13 o 
   5  22   2       87.17      271.79    193.20 o 
   6  22   2        3.78       42.45    140.23 o 
   7  22   2       27.35      174.71    155.64 o 
   1  23   2     2671.15     2757.12    146.12 o 
   2  23   2      148.83      155.68    136.59 o 
   3  23   2     3348.92     3074.29    143.05 o 
   4  23   2       55.90      154.08    143.42 o 
   5  23   2     1665.32     1415.10    227.03 o 
   6  23   2        7.53      -32.01    152.94 o 
   7  23   2      348.98      315.10    155.27 o 
   0  24   2       60.37      158.60    179.75 o 
   1  24   2        3.26       22.33    125.38 o 
   2  24   2        1.25       61.35    133.65 o 
   3  24   2       13.28      -67.55    135.91 o 
   4  24   2        1.77       34.67    133.79 o 
   5  24   2        3.04       35.58    224.27 o 
   6  24   2      116.68      311.95    240.28 o 
   1  25   2      519.43      488.08    134.28 o 
   2  25   2       16.17      163.27    144.55 o 
   3  25   2      341.54      325.27    147.99 o 
   4  25   2        1.33       -6.22    143.07 o 
   5  25   2      156.98      177.55    153.49 o 
   0  26   2       85.76       20.76    213.62 o 
   1  26   2       21.79      -12.89    140.18 o 
   2  26   2        9.15       67.89    144.99 o 
   3  26   2       21.44      169.54    165.80 o 
   4  26   2       41.61        6.48    151.66 o 
   1  27   2      443.89      334.27    171.40 o 
   2  27   2        0.10       59.27    168.78 o 
   3  27   2       63.35      195.73    155.67 o 
   0  28   2        6.40      -43.32    239.07 o 
   1  28   2       43.18      126.81    169.18 o 
   1   1   3    62277.63    61942.58    447.56 o 
   2   1   3    13120.73    12717.44    183.67 o 
   3   1   3    29800.44    27030.44    603.51 o 
   4   1   3     2354.98     2187.36    107.63 o 
   5   1   3     9861.79     8830.93    244.11 o 
   6   1   3     1162.66     1191.90    107.66 o 
   7   1   3     9364.54     8939.24    170.21 o 
   8   1   3       88.78      189.29    113.72 o 
   9   1   3     1106.82     1186.14    125.78 o 
  10   1   3      619.64      765.11    129.62 o 
  11   1   3      229.45      261.69    108.81 o 
  12   1   3      107.32      156.01    144.02 o 
   1   2   3    14002.41    14286.49    346.43 o 
   2   2   3    25211.54    24489.02    635.01 o 
   3   2   3       36.96       61.57     97.50 o 
   4   2   3      433.24      336.34     85.77 o 
   5   2   3     1440.09     1460.31    107.31 o 
   6   2   3     2829.65     2583.48    134.19 o 
   7   2   3      221.18      215.28    101.22 o 
   8   2   3     1243.49     1255.20    116.47 o 
   9   2   3     1409.36     1392.37    114.67 o 
  10   2   3       87.46       90.88     94.82 o 
  11   2   3      109.18       82.60    132.17 o 
  12   2   3       41.93      -32.34    145.00 o 
   1   3   3     1690.09     1664.60    115.26 o 
   2   3   3      869.74      812.99    118.09 o 
   3   3   3     3719.79     3349.29    114.33 o 
   4   3   3     3157.84     3227.97    111.65 o 
   5   3   3     8300.29     8187.43    240.10 o 
   6   3   3      605.35      588.62    123.18 o 
   7   3   3     1022.75     1030.61    104.78 o 
   8   3   3      547.72      638.06    116.50 o 
   9   3   3        3.86       -7.58    108.64 o 
  10   3   3      203.83      160.67    128.84 o 
  11   3   3      445.09      594.00    120.73 o 
  12   3   3       67.57      132.01    129.88 o 
   0   4   3   128993.03   124529.52   2183.61 o 
   1   4   3     4711.68     5198.48    147.09 o 
   2   4   3    10563.85     9957.42    165.77 o 
   3   4   3     2955.83     2905.00    113.00 o 
   4   4   3     4411.73     4077.63    115.25 o 
   5   4   3       54.01      101.88     90.81 o 
   6   4   3     4940.18     4635.47    392.04 o 
   7   4   3      770.84      917.51    131.83 o 
   8   4   3     2227.19     2198.49    120.84 o 
   9   4   3     2069.08     2118.11    126.03 o 
  10   4   3      588.13      764.19    117.75 o 
  11   4   3      281.36      244.25    192.99 o 
  12   4   3      269.00      459.45    147.39 o 
   1   5   3        4.58       28.83     98.07 o 
   2   5   3     1510.00     1648.59     94.45 o 
   3   5   3     4463.03     4313.54    106.29 o 
   4   5   3     3459.27     3575.74    221.68 o 
   5   5   3      104.46       75.45     87.32 o 
   6   5   3      261.03      252.38    103.46 o 
   7   5   3     1177.05     1099.29    131.34 o 
   8   5   3     1522.58     1306.17    120.32 o 
   9   5   3      377.04      427.93    110.20 o 
  10   5   3        0.73      -51.72    127.21 o 
  11   5   3       52.98       89.91    119.24 o 
  12   5   3        1.49     -144.38    144.38 o 
   0   6   3    10130.75    10851.07    257.56 o 
   1   6   3     3953.26     4437.15    127.78 o 
   2   6   3    13781.62    13498.86    256.70 o 
   3   6   3        8.11       60.10     85.18 o 
   4   6   3      247.09      199.13     98.39 o 
   5   6   3       78.04       55.94    113.21 o 
   6   6   3    10058.19     9655.06    454.15 o 
   7   6   3      392.60      466.61    112.49 o 
   8   6   3     2067.46     2078.98    142.58 o 
   9   6   3     1019.56     1105.29    111.92 o 
  10   6   3       27.58       78.93    111.98 o 
  11   6   3      335.45      463.62    134.18 o 
  12   6   3      227.75      224.83    133.41 o 
   1   7   3    33491.02    33768.22    301.03 o 
   2   7   3     4450.08     4603.55    114.92 o 
   3   7   3    17223.62    16934.81    438.52 o 
   4   7   3      721.05      831.04     90.00 o 
   5   7   3     8390.97     8083.72    383.55 o 
   6   7   3      754.33      717.71    107.43 o 
   7   7   3     2418.42     2369.06    155.13 o 
   8   7   3      381.45      446.36    116.90 o 
   9   7   3     2814.89     3073.43    170.45 o 
  10   7   3      171.26      263.31    127.33 o 
  11   7   3      472.75      471.99    121.17 o 
  12   7   3       20.58       98.06    110.88 o 
   0   8   3      524.15      791.39    148.18 o 
   1   8   3     1655.36     1918.36    103.17 o 
   2   8   3     1530.99     1747.69    105.61 o 
   3   8   3        9.42       98.30     90.04 o 
   4   8   3        2.33       64.73     84.91 o 
   5   8   3        1.97       78.51     98.49 o 
   6   8   3      919.82      882.12    111.01 o 
   7   8   3      300.73      328.79    112.91 o 
   8   8   3      196.92      204.94    138.73 o 
   9   8   3       80.68      208.99    121.87 o 
  10   8   3        3.46      217.00    128.17 o 
  11   8   3       34.39       73.09    140.20 o 
  12   8   3      123.42      109.87    211.27 o 
   1   9   3    39837.75    40937.90    415.76 o 
   2   9   3     1046.06     1084.75     99.22 o 
   3   9   3    30846.43    29719.53    543.67 o 
   4   9   3      939.78      915.79     98.26 o 
   5   9   3     8574.16     8124.08    404.88 o 
   6   9   3       30.05       53.23    121.84 o 
   7   9   3     5786.56     5329.07    362.29 o 
   8   9   3      383.07      474.13    107.62 o 
   9   9   3     2581.16     2534.03    134.29 o 
  10   9   3      155.56      124.21    116.55 o 
  11   9   3      251.33      341.53    144.09 o 
   0  10   3     2051.56     2160.61    171.01 o 
   1  10   3     4476.72     5094.35    168.67 o 
   2  10   3     7983.25     8062.87    137.03 o 
   3  10   3     5175.93     5269.90    117.53 o 
   4  10   3     3419.62     3450.97    112.43 o 
   5  10   3      423.70      430.89     93.96 o 
   6  10   3      198.43      340.15    125.04 o 
   7  10   3      162.18      292.14    138.46 o 
   8  10   3      693.58      865.87    123.92 o 
   9  10   3       10.31      168.82    145.70 o 
  10  10   3       65.73      223.89    134.50 o 
  11  10   3      120.52      265.64    132.92 o 
   1  11   3    18821.24    19827.87    834.81 o 
   2  11   3       51.60       59.70     95.74 o 
   3  11   3    10300.80    10370.67    196.85 o 
   4  11   3      275.75      246.86     98.84 o 
   5  11   3      445.12      487.53    104.07 o 
   6  11   3      311.40      402.96    111.76 o 
   7  11   3     1021.26     1185.23    135.28 o 
   8  11   3      655.63      625.08    124.30 o 
   9  11   3     1258.85     1566.06    153.28 o 
  10  11   3      179.04      343.48    133.24 o 
  11  11   3      193.71      265.36    145.07 o 
   0  12   3     6735.44     6756.27    195.08 o 
   1  12   3       16.90      -19.38    140.60 o 
   2  12   3     2564.48     2741.39    111.25 o 
   3  12   3     1182.82     1316.52    107.08 o 
   4  12   3     9275.48     9226.05    337.02 o 
   5  12   3      115.19      122.44    103.55 o 
   6  12   3     1211.26     1331.73    116.82 o 
   7  12   3       23.49       70.49    138.40 o 
   8  12   3      822.73     1032.16    124.41 o 
   9  12   3      562.71      621.39    149.62 o 
  10  12   3      476.44      466.59    136.29 o 
  11  12   3      276.69      277.43    150.16 o 
   1  13   3       95.39      211.38    105.58 o 
   2  13   3      613.41      590.72    104.31 o 
   3  13   3       44.55      115.64    106.23 o 
   4  13   3       23.08       19.93    104.80 o 
   5  13   3       34.04       29.85    109.20 o 
   6  13   3     1069.56     1138.52    106.72 o 
   7  13   3        1.64       91.23    138.52 o 
   8  13   3        9.92      185.37    110.65 o 
   9  13   3       55.06      -40.42    151.93 o 
  10  13   3        0.53       88.56    124.04 o 
  11  13   3        0.24      124.67    151.20 o 
   0  14   3     3449.98     3561.43    168.47 o 
   1  14   3       19.89      -28.85    103.73 o 
   2  14   3     6563.02     6831.90    186.81 o 
   3  14   3      214.48      251.61    106.69 o 
   4  14   3     2135.22     2358.35    124.60 o 
   5  14   3        6.95      108.45    109.52 o 
   6  14   3     1873.38     1922.69    122.68 o 
   7  14   3      199.58      234.44    142.30 o 
   8  14   3      583.55      633.54    147.20 o 
   9  14   3      365.28      542.64    151.18 o 
  10  14   3      251.44      380.35    165.07 o 
   1  15   3    10663.53    11021.90    158.02 o 
   2  15   3      113.64       74.51    138.13 o 
   3  15   3     2688.03     2882.26    124.01 o 
   4  15   3      463.70      568.28    111.05 o 
   5  15   3      460.08      606.47    106.32 o 
   6  15   3      312.56      349.92    120.62 o 
   7  15   3     2383.82     2526.65    139.92 o 
   8  15   3      130.16       76.88    150.39 o 
   9  15   3      545.01      457.33    131.75 o 
  10  15   3      149.19      252.45    171.62 o 
   0  16   3      697.34      853.65    157.61 o 
   1  16   3      307.08      357.16    107.47 o 
   2  16   3      197.77      177.02    163.32 o 
   3  16   3      894.36      784.95    113.61 o 
   4  16   3     2131.92     2068.95    118.41 o 
   5  16   3       23.31       54.79    117.23 o 
   6  16   3      230.18      334.31    122.17 o 
   7  16   3      103.10      115.45    126.68 o 
   8  16   3      184.32      360.82    152.45 o 
   9  16   3      156.32      215.47    140.97 o 
  10  16   3       90.45      158.33    172.21 o 
   1  17   3    10578.27    10886.64    153.00 o 
   2  17   3        2.00      -26.77    130.36 o 
   3  17   3     7752.24     7987.56    180.80 o 
   4  17   3       24.58      124.35    120.64 o 
   5  17   3     3797.30     3794.59    134.05 o 
   6  17   3       14.89       84.18    124.30 o 
   7  17   3     2415.68     2527.23    169.75 o 
   8  17   3      490.36      619.89    169.06 o 
   9  17   3     1915.20     2006.34    151.31 o 
  10  17   3        5.27      270.98    310.16 o 
   0  18   3     5497.87     5491.37    189.49 o 
   1  18   3      227.17      241.15    112.66 o 
   2  18   3      897.89      873.98    122.29 o 
   3  18   3       67.57      177.15    159.74 o 
   4  18   3      254.44      239.07    122.13 o 
   5  18   3       99.85       56.02    124.11 o 
   6  18   3        0.11        2.81    130.24 o 
   7  18   3        2.51       59.04    137.22 o 
   8  18   3       10.80      -85.63    161.62 o 
   9  18   3       16.67       89.24    146.67 o 
   1  19   3     1679.06     1649.77    124.97 o 
   2  19   3      184.66      252.66    123.09 o 
   3  19   3     6551.40     6599.76    486.32 o 
   4  19   3      190.57      314.65    127.91 o 
   5  19   3     2142.71     2312.47    140.14 o 
   6  19   3      116.29      214.89    131.34 o 
   7  19   3     1178.04      999.31    141.34 o 
   8  19   3       52.39      406.89    164.88 o 
   9  19   3      944.47      760.18    156.08 o 
   0  20   3        1.33      -70.82    163.01 o 
   1  20   3      659.53      626.87    115.96 o 
   2  20   3     2173.29     2241.87    124.53 o 
   3  20   3      484.71      542.37    145.88 o 
   4  20   3      793.97      839.59    199.04 o 
   5  20   3      350.11      367.98    135.97 o 
   6  20   3      578.46      772.91    142.40 o 
   7  20   3       31.19      132.78    141.31 o 
   8  20   3      294.38      321.84    173.71 o 
   1  21   3       78.15      118.28    125.73 o 
   2  21   3      121.77      131.56    130.29 o 
   3  21   3      467.67      442.08    133.49 o 
   4  21   3       19.61       52.22    197.03 o 
   5  21   3      164.83      236.16    138.69 o 
   6  21   3        8.65       85.43    144.34 o 
   7  21   3       61.15       -4.61    145.58 o 
   8  21   3       38.22      269.08    178.02 o 
   0  22   3      149.92      183.96    172.98 o 
   1  22   3       55.48      119.75    123.16 o 
   2  22   3      779.86      709.41    137.08 o 
   3  22   3      265.94      282.57    122.14 o 
   4  22   3      584.81      542.32    211.43 o 
   5  22   3      395.24      490.24    199.19 o 
   6  22   3      271.49      317.30    142.90 o 
   7  22   3       82.41       98.64    150.70 o 
   1  23   3      210.80      295.24    138.50 o 
   2  23   3       12.86       92.56    136.24 o 
   3  23   3        6.65      142.12    138.46 o 
   4  23   3        3.77      167.93    136.80 o 
   5  23   3      852.74      631.56    202.08 o 
   6  23   3        1.68      -67.85    181.13 o 
   7  23   3      373.01      512.39    166.97 o 
   0  24   3      269.87      398.67    199.53 o 
   1  24   3       44.76      142.84    139.79 o 
   2  24   3      568.62      604.62    149.85 o 
   3  24   3      131.23      157.61    150.71 o 
   4  24   3      245.72      204.93    136.75 o 
   5  24   3       79.29       40.49    224.31 o 
   6  24   3       35.66      216.38    220.75 o 
   1  25   3     1724.70     1587.56    145.15 o 
   2  25   3        0.17       -7.13    146.33 o 
   3  25   3      316.98      421.65    151.25 o 
   4  25   3       48.39      144.16    160.81 o 
   5  25   3     1024.65      953.39    149.86 o 
   0  26   3       63.56      185.75    219.78 o 
   1  26   3       87.38       38.93    153.59 o 
   2  26   3       53.13      167.85    153.63 o 
   3  26   3        8.26      -52.44    150.87 o 
   4  26   3        8.19       41.49    154.99 o 
   1  27   3      927.28      831.47    155.82 o 
   2  27   3       29.15      223.92    152.69 o 
   3  27   3      982.04      838.49    160.02 o 
   0  28   3      198.21      271.63    237.75 o 
   1  28   3       20.46       54.89    155.55 o 
   1   0   4    47614.07    47424.74    552.93 o 
   2   0   4    28870.03    27117.92    408.20 o 
   3   0   4      128.30      215.49    135.20 o 
   4   0   4    32591.13    28552.32   1306.56 o 
   5   0   4      605.70      625.66    207.51 o 
   6   0   4    16837.39    14247.09    877.12 o 
   7   0   4      101.78      125.54    145.36 o 
   8   0   4    11914.66    11615.99    466.34 o 
   9   0   4     1519.44     1575.43    147.45 o 
  10   0   4     3035.04     2848.34    192.37 o 
  11   0   4       36.82     -105.35    192.35 o 
  12   0   4     1213.19      839.63    205.27 o 
   1   1   4     4630.28     4853.10    150.77 o 
   2   1   4     2694.19     2558.95    121.29 o 
   3   1   4     6346.51     6261.08    134.31 o 
   4   1   4       56.92       50.29     96.00 o 
   5   1   4      346.21      417.60    120.23 o 
   6   1   4       42.59        6.61    105.88 o 
   7   1   4      731.94      614.28    103.41 o 
   8   1   4       23.45      144.84    112.19 o 
   9   1   4       78.28       63.11    110.12 o 
  10   1   4      378.15      407.35    130.18 o 
  11   1   4      418.63      380.05    117.11 o 
  12   1   4       38.54      388.45    310.44 o 
   1   2   4    39420.38    39624.80    752.60 o 
   2   2   4    99601.93    95227.13   1323.88 o 
   3   2   4     1530.16     1462.34    104.47 o 
   4   2   4    19966.36    17436.53    662.16 o 
   5   2   4      376.61      389.83     91.16 o 
   6   2   4     8743.63     8467.77    204.81 o 
   7   2   4      202.58      296.49     98.86 o 
   8   2   4     3379.66     3302.32    123.88 o 
   9   2   4      304.83      271.59    109.83 o 
  10   2   4     2455.86     2563.76    134.57 o 
  11   2   4       38.72       61.32    107.50 o 
  12   2   4      207.86      187.57    143.70 o 
   1   3   4      284.57      252.63    103.96 o 
   2   3   4     9281.92     9434.82    190.45 o 
   3   3   4    18173.50    17010.77    177.42 o 
   4   3   4      783.62      718.55     97.56 o 
   5   3   4     3187.00     2866.50    110.98 o 
   6   3   4       96.90      108.03    102.96 o 
   7   3   4      572.88      614.35    129.23 o 
   8   3   4     2031.17     2114.99    111.13 o 
   9   3   4     2031.79     2172.84    105.28 o 
  10   3   4      996.16     1055.69    115.99 o 
  11   3   4      174.14       95.33    134.54 o 
  12   3   4      424.09      476.01    146.25 o 
   0   4   4    92031.68    95712.08    975.47 o 
   1   4   4     9649.45     9877.12    195.54 o 
   2   4   4      720.04      797.06    103.72 o 
   3   4   4     1173.11     1211.01     96.79 o 
   4   4   4     3807.79     3668.38    117.39 o 
   5   4   4     1782.56     1773.72    106.31 o 
   6   4   4      571.35      538.39    119.68 o 
   7   4   4      242.98      254.58    113.16 o 
   8   4   4      117.01      158.02    114.94 o 
   9   4   4       75.19      272.47     91.03 o 
  10   4   4       58.18        5.67    126.43 o 
  11   4   4        7.30      119.31    116.53 o 
  12   4   4        5.38       84.03    141.93 o 
   1   5   4     2606.40     2611.21    111.63 o 
   2   5   4    17721.96    17807.02    286.55 o 
   3   5   4     9041.88     8791.14    170.52 o 
   4   5   4        1.12        9.65     91.94 o 
   5   5   4     1498.21     1356.14     96.03 o 
   6   5   4     1788.21     1864.14    109.82 o 
   7   5   4     3672.20     3273.70    194.09 o 
   8   5   4      907.75      899.11    134.49 o 
   9   5   4     1682.74     1838.42    139.89 o 
  10   5   4      799.13      698.71    147.47 o 
  11   5   4      326.16      330.94    133.85 o 
  12   5   4      537.37      431.39    149.15 o 
   0   6   4    46102.00    46379.77    488.24 o 
   1   6   4      428.30      448.06     99.69 o 
   2   6   4     9796.53     8998.19    144.46 o 
   3   6   4     1502.77     1530.53     90.24 o 
   4   6   4    11252.23    10642.52    476.66 o 
   5   6   4      563.40      519.86     98.83 o 
   6   6   4     9135.14     8820.16    362.49 o 
   7   6   4      336.13      398.83    102.64 o 
   8   6   4     1980.72     2004.24    162.91 o 
   9   6   4       53.85       93.79    110.78 o 
  10   6   4      429.69      651.86    114.12 o 
  11   6   4        0.77      196.57    121.59 o 
  12   6   4      242.47      335.78    146.78 o 
   1   7   4      369.37      440.27     89.68 o 
   2   7   4      201.07      186.84     86.38 o 
   3   7   4    12418.79    12424.51    326.29 o 
   4   7   4     2724.15     2548.91    106.91 o 
   5   7   4      274.77      362.78    102.55 o 
   6   7   4        8.69       -1.68     93.48 o 
   7   7   4      112.28      178.15    112.55 o 
   8   7   4       31.25        7.96    131.30 o 
   9   7   4      800.40      993.68    126.94 o 
  10   7   4      505.01      660.35    116.21 o 
  11   7   4      148.89      213.46    185.86 o 
  12   7   4      263.77      428.71    122.89 o 
   0   8   4    21420.96    20867.61    406.24 o 
   1   8   4       23.22       28.89     95.90 o 
   2   8   4    40040.77    38767.38    411.46 o 
   3   8   4      870.28      784.60     95.23 o 
   4   8   4    27744.36    26150.48    987.43 o 
   5   8   4      194.58      151.45    138.70 o 
   6   8   4    11793.21    11241.73    540.59 o 
   7   8   4       73.80      189.10    111.46 o 
   8   8   4     4348.48     4415.26    309.98 o 
   9   8   4       80.84       29.52    143.44 o 
  10   8   4     1795.84     1992.12    225.56 o 
  11   8   4       42.60      253.21    139.07 o 
   1   9   4     2772.46     3171.05    120.06 o 
   2   9   4     6222.92     6777.88    157.40 o 
   3   9   4     1550.67     1767.50    104.22 o 
   4   9   4      363.45      426.24    100.61 o 
   5   9   4       61.93      158.94    101.73 o 
   6   9   4     1611.44     1611.30    129.31 o 
   7   9   4      508.75      554.22    101.05 o 
   8   9   4      228.04      268.34    118.39 o 
   9   9   4       31.61      165.65    109.74 o 
  10   9   4        9.38       34.88    133.82 o 
  11   9   4       14.00      176.67    141.49 o 
   0  10   4    54977.08    58006.21    455.38 o 
   1  10   4     1183.90     1180.71    146.60 o 
   2  10   4    35810.23    36600.41    560.02 o 
   3  10   4     1479.33     1432.62    105.88 o 
   4  10   4    17052.96    16401.15    633.99 o 
   5  10   4        6.39        0.01    101.11 o 
   6  10   4     6402.78     6556.23    369.92 o 
   7  10   4      130.22      183.11    113.57 o 
   8  10   4     2652.17     2660.25    140.84 o 
   9  10   4      124.10      212.90    145.58 o 
  10  10   4      860.15      787.75    138.54 o 
  11  10   4        0.93       69.41    141.44 o 
   1  11   4     1602.50     1663.48    125.22 o 
   2  11   4     1720.40     1713.68    106.75 o 
   3  11   4      278.22      380.58    100.07 o 
   4  11   4        0.57       33.67     97.00 o 
   5  11   4     2420.03     2428.23    119.39 o 
   6  11   4      524.88      625.88    130.44 o 
   7  11   4      805.54      911.56    115.94 o 
   8  11   4      527.61      545.51    121.77 o 
   9  11   4      301.49      343.92    152.43 o 
  10  11   4      255.77      380.17    137.63 o 
  11  11   4      175.90      173.51    150.64 o 
   0  12   4     7723.32     7699.09    195.29 o 
   1  12   4      136.62      176.18    115.39 o 
   2  12   4    13509.87    14240.33    200.77 o 
   3  12   4      624.99      621.53    101.04 o 
   4  12   4     2671.56     2677.55    148.38 o 
   5  12   4        1.06       -9.92    103.63 o 
   6  12   4      540.61      635.20    114.11 o 
   7  12   4      214.81      145.21    135.99 o 
   8  12   4      347.98      378.91    125.44 o 
   9  12   4      171.38      353.14    151.10 o 
  10  12   4       35.20      227.30    156.53 o 
  11  12   4        0.02      125.75    149.51 o 
   1  13   4     6058.35     6610.71    187.35 o 
   2  13   4      110.13      112.65    102.94 o 
   3  13   4     4995.00     5113.83    127.41 o 
   4  13   4      249.71      322.04    106.74 o 
   5  13   4      469.43      568.76    111.50 o 
   6  13   4      147.24      115.68    114.59 o 
   7  13   4      469.75      583.93    122.69 o 
   8  13   4      385.95      388.27    126.32 o 
   9  13   4      487.63      455.80    135.14 o 
  10  13   4      282.98      486.14    165.07 o 
  11  13   4       53.77       44.95    152.05 o 
   0  14   4     2482.76     2499.03    192.81 o 
   1  14   4       95.79      168.04    103.84 o 
   2  14   4     1590.70     1643.06    139.90 o 
   3  14   4      268.97      344.57    107.62 o 
   4  14   4      381.80      352.33    109.16 o 
   5  14   4      193.75      253.03    109.84 o 
   6  14   4      613.77      630.53    118.19 o 
   7  14   4       10.28     -127.56    137.55 o 
   8  14   4     1181.80     1125.79    116.08 o 
   9  14   4        3.66       45.64    135.81 o 
  10  14   4       84.14      142.89    140.89 o 
   1  15   4     2632.49     2777.54    126.82 o 
   2  15   4      229.75      232.91    148.49 o 
   3  15   4     1872.89     1873.78    122.26 o 
   4  15   4      383.28      373.17    115.16 o 
   5  15   4       51.20      125.41    113.89 o 
   6  15   4      490.38      542.01    124.66 o 
   7  15   4       67.29      183.84    143.30 o 
   8  15   4      885.90      955.25    134.22 o 
   9  15   4      129.58      180.86    138.24 o 
  10  15   4       95.34        0.54    167.40 o 
   0  16   4    12095.61    12922.63    227.75 o 
   1  16   4      250.33      340.16    109.74 o 
   2  16   4     8269.68     8291.80    362.20 o 
   3  16   4        1.99      105.27    117.47 o 
   4  16   4     2569.34     2710.83    134.47 o 
   5  16   4       25.20      107.82    116.97 o 
   6  16   4     3344.76     3450.73    222.42 o 
   7  16   4        0.91      199.70    145.63 o 
   8  16   4     1756.85     1709.49    137.94 o 
   9  16   4       65.61      195.97    144.44 o 
  10  16   4      899.96      931.11    198.71 o 
   1  17   4      117.15      156.83    118.39 o 
   2  17   4      248.30      366.63    145.29 o 
   3  17   4       60.39      179.52    149.73 o 
   4  17   4       12.28       90.40    116.85 o 
   5  17   4       72.99       56.45    126.19 o 
   6  17   4      219.30      146.97    124.32 o 
   7  17   4        0.23       45.21    149.38 o 
   8  17   4        2.72      -44.93    152.88 o 
   9  17   4       30.69       56.89    145.38 o 
   0  18   4     6504.73     6618.48    190.58 o 
   1  18   4      339.76      342.35    112.10 o 
   2  18   4     5923.78     6288.81    182.92 o 
   3  18   4       71.34       90.50    177.14 o 
   4  18   4     7973.34     7852.24    270.58 o 
   5  18   4        7.40       98.15    122.74 o 
   6  18   4     3320.06     3367.53    140.52 o 
   7  18   4       37.88       67.31    148.29 o 
   8  18   4     1477.33     1508.37    167.71 o 
   9  18   4        4.09      101.62    152.49 o 
   1  19   4      765.43      924.48    122.32 o 
   2  19   4      148.68      191.72    119.71 o 
   3  19   4        0.27      134.35    186.11 o 
   4  19   4      676.86      667.33    130.84 o 
   5  19   4       64.14      204.38    128.53 o 
   6  19   4        8.00       22.96    130.43 o 
   7  19   4      200.98      456.35    137.70 o 
   8  19   4       14.51      152.85    141.36 o 
   9  19   4       19.29      187.34    155.42 o 
   0  20   4     1958.64     2061.86    251.23 o 
   1  20   4      273.67      258.53    128.42 o 
   2  20   4     3197.28     3348.74    135.17 o 
   3  20   4        5.08       -0.31    145.77 o 
   4  20   4     2209.93     1994.10    206.12 o 
   5  20   4        0.48      189.80    133.90 o 
   6  20   4     1197.03     1184.60    146.28 o 
   7  20   4       47.76       49.68    147.74 o 
   8  20   4      136.48      350.30    172.83 o 
   1  21   4     2630.17     2712.78    140.61 o 
   2  21   4      619.82      522.00    121.77 o 
   3  21   4      153.60      343.50    127.21 o 
   4  21   4      473.76      600.80    181.02 o 
   5  21   4      440.55      508.52    138.76 o 
   6  21   4      263.97      148.06    146.02 o 
   7  21   4      456.84      394.80    146.72 o 
   8  21   4       47.00       42.54    176.97 o 
   0  22   4       37.92       45.15    172.79 o 
   1  22   4       26.11       78.08    132.84 o 
   2  22   4        9.07       41.95    125.96 o 
   3  22   4      197.06      210.39    131.05 o 
   4  22   4        1.30       68.72    186.40 o 
   5  22   4       14.26      135.76    192.38 o 
   6  22   4      155.48      183.17    166.44 o 
   7  22   4       19.97       59.54    153.86 o 
   1  23   4      791.37      669.79    132.06 o 
   2  23   4       42.13       61.32    130.65 o 
   3  23   4      845.87      829.75    130.06 o 
   4  23   4      225.22      171.90    143.77 o 
   5  23   4      212.40      259.11    223.49 o 
   6  23   4      188.66      349.53    185.13 o 
   7  23   4       33.71      -51.53    185.39 o 
   0  24   4     2294.37     2295.16    211.56 o 
   1  24   4        2.68       -8.10    132.50 o 
   2  24   4      622.36      547.16    144.05 o 
   3  24   4        0.02      -65.56    138.43 o 
   4  24   4     1065.60     1123.46    152.35 o 
   5  24   4        2.26      267.82    211.13 o 
   6  24   4      683.13      544.36    227.25 o 
   1  25   4       39.70      -87.61    144.80 o 
   2  25   4        7.55       18.08    140.49 o 
   3  25   4        0.36       47.79    158.43 o 
   4  25   4        6.74      174.42    148.75 o 
   5  25   4       11.48      115.03    162.98 o 
   0  26   4     2338.68     2102.84    253.25 o 
   1  26   4        6.06      122.54    146.18 o 
   2  26   4     1275.96     1256.35    151.04 o 
   3  26   4        5.86      174.44    156.53 o 
   4  26   4      739.71      612.01    166.37 o 
   1  27   4      159.26      256.96    162.16 o 
   2  27   4        0.23      102.74    163.21 o 
   3  27   4       88.74       61.97    159.56 o 
   0  28   4      870.62      623.14    238.71 o 
   1  28   4       16.17       94.52    160.86 o 
   1   1   5     5006.50     5730.86    148.58 o 
   2   1   5    19950.53    19599.76    204.78 o 
   3   1   5     8348.66     8058.34    188.39 o 
   4   1   5     2652.53     2684.91    124.27 o 
   5   1   5      247.28      217.90    101.11 o 
   6   1   5     3595.73     3727.75    132.33 o 
   7   1   5     1587.72     1496.48    115.61 o 
   8   1   5     4916.26     4566.51    268.27 o 
   9   1   5      663.99      833.95    123.87 o 
  10   1   5      736.45      860.29    116.14 o 
  11   1   5      464.23      444.28    118.38 o 
  12   1   5      144.18      343.64    143.94 o 
   0   2   5    62638.60    64185.77   1444.71 o 
   1   2   5       44.67       61.57     95.77 o 
   2   2   5    53246.61    51074.30    424.13 o 
   3   2   5      182.37      277.26    107.62 o 
   4   2   5    24876.22    23879.99    688.83 o 
   5   2   5       18.57       81.05    101.08 o 
   6   2   5     5176.69     5145.55    207.32 o 
   7   2   5       36.06       55.76    110.17 o 
   8   2   5      689.47      763.48    116.11 o 
   9   2   5     1072.10      994.83    109.14 o 
  10   2   5      666.65      689.30    114.71 o 
  11   2   5       18.50      179.54    120.43 o 
  12   2   5      378.71      387.32    131.59 o 
   1   3   5      105.19       67.74     99.57 o 
   2   3   5     2675.50     2587.41     98.43 o 
   3   3   5      107.03       62.22     92.60 o 
   4   3   5     1304.05     1320.15     92.05 o 
   5   3   5     1022.94     1019.42    103.70 o 
   6   3   5      507.60      506.86    103.46 o 
   7   3   5      809.71      859.64    131.20 o 
   8   3   5       33.69      269.66    116.25 o 
   9   3   5        2.15       34.83    120.31 o 
  10   3   5       77.24      241.92    125.69 o 
  11   3   5        0.14       62.13    131.18 o 
  12   3   5       83.93      194.83    144.70 o 
   0   4   5     5883.81     5474.64    270.82 o 
   1   4   5       36.14      107.64    104.07 o 
   2   4   5     7271.78     6498.62    140.91 o 
   3   4   5       33.89       69.66     87.99 o 
   4   4   5    17002.62    14919.31    502.40 o 
   5   4   5       67.95       37.20     97.20 o 
   6   4   5    15710.50    14773.11    547.01 o 
   7   4   5      321.33      332.65    110.03 o 
   8   4   5     6875.93     6979.40    143.94 o 
   9   4   5      105.59      236.81    119.47 o 
  10   4   5     3543.56     3531.84    172.99 o 
  11   4   5      110.06       66.05    134.48 o 
  12   4   5      833.42      726.28    130.59 o 
   1   5   5     4201.95     4655.72    137.81 o 
   2   5   5      837.62      868.26    110.58 o 
   3   5   5     6542.67     7261.80    140.68 o 
   4   5   5      116.37      156.13     94.04 o 
   5   5   5      336.42      350.02     91.65 o 
   6   5   5     1335.47     1394.11    108.99 o 
   7   5   5      885.89      873.05    112.41 o 
   8   5   5      712.96      690.42    133.97 o 
   9   5   5      520.38      378.42    124.38 o 
  10   5   5      132.45      284.63    128.82 o 
  11   5   5       57.04      205.66    134.87 o 
  12   5   5        2.39       10.60    151.83 o 
   0   6   5     9740.34     9740.51    263.16 o 
   1   6   5     5850.67     6347.06    169.46 o 
   2   6   5     2793.37     2170.15    106.65 o 
   3   6   5     4686.39     5074.71    154.05 o 
   4   6   5    11588.80    10655.05    368.57 o 
   5   6   5      365.06      405.72    100.77 o 
   6   6   5     9306.31     8949.37    379.53 o 
   7   6   5       18.02      176.53    110.65 o 
   8   6   5     6091.47     6044.07    308.91 o 
   9   6   5       20.33       58.88    124.10 o 
  10   6   5     3189.90     3176.44    211.56 o 
  11   6   5      200.97      301.62    124.78 o 
  12   6   5      406.22      492.97    149.47 o 
   1   7   5        7.05        1.69     83.32 o 
   2   7   5      699.50      837.91     87.37 o 
   3   7   5     1903.82     2368.35    109.71 o 
   4   7   5      165.77      181.80     94.50 o 
   5   7   5     2861.05     2829.14    108.74 o 
   6   7   5     3462.20     3187.39    187.80 o 
   7   7   5      479.87      523.54    102.29 o 
   8   7   5      603.40      634.72    102.13 o 
   9   7   5      792.70      885.59    147.23 o 
  10   7   5      214.83      290.33    128.75 o 
  11   7   5      390.19      329.43    123.68 o 
  12   7   5      166.13      272.69    136.39 o 
   0   8   5     5003.60     5315.30    197.17 o 
   1   8   5     2153.31     2259.75    110.26 o 
   2   8   5     1625.69     1708.64    109.67 o 
   3   8   5        2.38       25.89     93.35 o 
   4   8   5     1150.93      975.64    115.34 o 
   5   8   5       10.35       28.36    114.96 o 
   6   8   5      593.26      577.58    110.04 o 
   7   8   5        0.04       63.32    115.18 o 
   8   8   5        8.27      162.25    119.35 o 
   9   8   5        7.59      134.20    126.95 o 
  10   8   5      291.30      307.95    130.62 o 
  11   8   5       90.56      130.02    125.93 o 
   1   9   5     4917.31     4993.57    155.02 o 
   2   9   5     8102.22     8094.79    138.37 o 
   3   9   5     1797.23     1639.85    102.43 o 
   4   9   5     2099.52     1859.62    110.53 o 
   5   9   5     2624.94     2633.44    127.51 o 
   6   9   5     1834.79     1836.62    113.42 o 
   7   9   5       42.69      207.84    112.91 o 
   8   9   5     1295.79     1413.44    125.13 o 
   9   9   5      424.34      432.06    144.04 o 
  10   9   5      150.48      122.90    132.65 o 
  11   9   5       98.56       89.27    141.86 o 
   0  10   5     3397.98     3376.25    220.28 o 
   1  10   5       23.30       56.74    135.02 o 
   2  10   5     1792.11     1687.66    112.91 o 
   3  10   5     3887.19     3816.61    119.19 o 
   4  10   5     7268.58     6844.26    225.88 o 
   5  10   5      220.00      277.77    104.38 o 
   6  10   5     7477.76     7056.31    498.63 o 
   7  10   5      244.56      312.30    113.26 o 
   8  10   5     1432.57     1443.97    125.73 o 
   9  10   5       15.09      202.06    143.08 o 
  10  10   5      333.38      324.96    137.76 o 
  11  10   5       21.51      136.28    142.58 o 
   1  11   5     9431.50    10224.88    320.19 o 
   2  11   5     5670.98     5766.56    127.94 o 
   3  11   5     3166.38     3080.37    117.48 o 
   4  11   5      230.06      292.25    103.74 o 
   5  11   5      132.14      118.31    106.21 o 
   6  11   5     1303.94     1246.84    129.33 o 
   7  11   5        1.75       17.19    102.00 o 
   8  11   5     1296.04     1322.99    125.04 o 
   9  11   5        0.30       83.74    116.75 o 
  10  11   5      346.83      372.13    156.39 o 
  11  11   5        4.47       24.14    147.60 o 
   0  12   5    17223.95    17320.04    359.92 o 
   1  12   5        0.43       -0.25    119.90 o 
   2  12   5    20912.64    21132.71    438.47 o 
   3  12   5      540.41      558.94    106.69 o 
   4  12   5    13306.52    13162.94    332.88 o 
   5  12   5        7.46       38.43    105.99 o 
   6  12   5     5660.09     5496.92    218.20 o 
   7  12   5       12.16      -32.06    114.69 o 
   8  12   5     2402.65     2618.58    133.24 o 
   9  12   5      175.60      235.35    117.88 o 
  10  12   5     1427.71     1528.03    164.78 o 
  11  12   5        1.14       70.36    151.39 o 
   1  13   5      692.62      840.94    112.29 o 
   2  13   5        4.22      -75.20    100.29 o 
   3  13   5      801.01      912.48     96.42 o 
   4  13   5       66.52      145.68    106.93 o 
   5  13   5      568.52      603.88    115.10 o 
   6  13   5      235.01      349.87    138.32 o 
   7  13   5      372.47      379.98    118.33 o 
   8  13   5       66.35      102.46    126.64 o 
   9  13   5      164.62      128.61    133.38 o 
  10  13   5        5.81      149.51    163.53 o 
  11  13   5        2.25     -176.68    176.68 o 
   0  14   5    18969.27    19254.26    270.43 o 
   1  14   5      284.72      326.93    110.19 o 
   2  14   5    21262.50    21560.78    769.81 o 
   3  14   5     1263.00     1199.23    111.87 o 
   4  14   5     8577.63     8308.29    202.94 o 
   5  14   5     1289.83     1295.56    117.71 o 
   6  14   5     2678.06     2813.76    146.78 o 
   7  14   5       20.24      101.76    140.11 o 
   8  14   5     1619.29     1708.34    147.74 o 
   9  14   5       69.93      140.71    133.22 o 
  10  14   5      762.60      615.56    182.91 o 
   1  15   5      200.57      307.46    115.27 o 
   2  15   5       38.98       62.80    154.71 o 
   3  15   5      113.44      199.25    110.12 o 
   4  15   5      408.63      446.78    112.32 o 
   5  15   5      226.11      303.92    121.99 o 
   6  15   5      130.82      181.50    106.77 o 
   7  15   5      118.69      181.44    145.73 o 
   8  15   5      172.64      270.58    146.23 o 
   9  15   5       80.36      135.77    137.22 o 
  10  15   5      177.16      245.87    167.35 o 
   0  16   5     2908.63     3260.04    183.35 o 
   1  16   5      314.15      274.43    111.70 o 
   2  16   5     1447.97     1537.56    158.97 o 
   3  16   5        7.86      100.46    119.90 o 
   4  16   5     2449.92     2399.53    130.50 o 
   5  16   5      305.67      304.24    119.02 o 
   6  16   5     1438.12     1526.94    129.45 o 
   7  16   5       23.40      -98.82    147.36 o 
   8  16   5      422.79      515.42    136.24 o 
   9  16   5        2.44       32.32    149.15 o 
  10  16   5      107.52      221.17    172.88 o 
   1  17   5     1715.24     1875.94    125.34 o 
   2  17   5       72.65      121.30    137.46 o 
   3  17   5     1097.74      985.22    152.45 o 
   4  17   5      249.61      206.70    120.72 o 
   5  17   5      556.17      671.26    111.79 o 
   6  17   5       52.74      100.05    127.20 o 
   7  17   5      366.59      586.78    160.41 o 
   8  17   5        5.59      198.42    134.94 o 
   9  17   5       12.34      124.50    145.04 o 
   0  18   5     3967.19     4182.54    192.00 o 
   1  18   5      602.32      572.42    119.31 o 
   2  18   5     1636.02     1561.20    129.28 o 
   3  18   5      161.45      292.37    184.32 o 
   4  18   5      230.10      292.55    135.59 o 
   5  18   5        0.37        5.06    128.69 o 
   6  18   5        0.76      -23.72    129.92 o 
   7  18   5       33.61       71.32    154.94 o 
   8  18   5       96.41      325.40    138.67 o 
   9  18   5       13.18       24.39    152.20 o 
   1  19   5     2937.79     2999.74    129.64 o 
   2  19   5      193.16      210.75    118.86 o 
   3  19   5      342.23      391.54    183.32 o 
   4  19   5       32.74      204.41    129.15 o 
   5  19   5      832.20      832.79    140.37 o 
   6  19   5      326.67      371.68    137.23 o 
   7  19   5       13.39       57.30    135.87 o 
   8  19   5       72.42      128.77    159.01 o 
   9  19   5       43.66      263.17    142.13 o 
   0  20   5     7527.45     7234.43    242.06 o 
   1  20   5       90.25      219.38    123.32 o 
   2  20   5     4411.46     4120.08    145.72 o 
   3  20   5       20.16       38.81    158.54 o 
   4  20   5     1532.95     1540.81    208.73 o 
   5  20   5       22.29      -68.05    132.28 o 
   6  20   5     1975.56     2017.98    162.02 o 
   7  20   5      116.11      121.01    163.66 o 
   8  20   5      617.82      438.78    157.23 o 
   1  21   5       54.03      180.08    121.92 o 
   2  21   5       17.59      -76.70    126.40 o 
   3  21   5      271.90      273.40    136.09 o 
   4  21   5        0.28     -155.38    200.07 o 
   5  21   5      243.65      223.54    139.12 o 
   6  21   5       84.32      138.33    145.81 o 
   7  21   5        6.22      319.95    181.49 o 
   8  21   5      198.80      163.19    153.92 o 
   0  22   5     6027.81     5558.20    240.79 o 
   1  22   5      556.38      545.77    136.19 o 
   2  22   5     3109.89     3177.26    142.42 o 
   3  22   5       13.48      115.85    131.75 o 
   4  22   5     3401.65     3327.80    240.78 o 
   5  22   5       77.63       50.99    216.80 o 
   6  22   5     1844.11     1928.75    195.54 o 
   7  22   5       52.79      195.07    177.80 o 
   1  23   5       19.76       49.52    137.94 o 
   2  23   5        7.47       48.16    136.73 o 
   3  23   5      129.85      161.54    135.21 o 
   4  23   5        2.20      130.11    134.50 o 
   5  23   5       11.65       57.11    201.97 o 
   6  23   5       33.53      119.01    173.86 o 
   7  23   5       99.77      272.64    186.43 o 
   0  24   5     1982.77     1764.73    208.79 o 
   1  24   5       23.47      124.49    133.27 o 
   2  24   5     1916.17     1785.43    151.46 o 
   3  24   5       14.66       54.78    137.57 o 
   4  24   5     1011.25      959.01    152.52 o 
   5  24   5        2.80      162.91    178.56 o 
   6  24   5      529.99      489.74    227.14 o 
   1  25   5      224.47      341.83    138.58 o 
   2  25   5      107.44       77.60    149.40 o 
   3  25   5      379.55      361.45    152.63 o 
   4  25   5       17.21      -35.73    155.97 o 
   5  25   5      207.65      335.56    151.70 o 
   0  26   5       42.87       70.99    219.10 o 
   1  26   5       18.77       76.34    150.93 o 
   2  26   5       22.70       62.21    155.34 o 
   3  26   5       25.26       85.43    170.05 o 
   4  26   5        2.77       21.41    156.42 o 
   1  27   5      273.93      293.18    169.23 o 
   2  27   5       21.16      -27.88    163.67 o 
   3  27   5      326.15      257.86    168.68 o 
   0  28   5      623.08      434.84    239.47 o 
   1  28   5       27.63       94.25    168.45 o 
   0   0   6    65631.65    69570.92    969.67 o 
   1   0   6      736.43      738.98    141.19 o 
   2   0   6    32230.02    31773.76    343.00 o 
   3   0   6       99.24      107.86    129.49 o 
   4   0   6     1732.24     1301.85    141.31 o 
   5   0   6     1133.35     1104.14    151.75 o 
   6   0   6     8168.79     8158.75    258.44 o 
   7   0   6    11354.23    11375.89    863.72 o 
   8   0   6      200.96      228.47    133.91 o 
   9   0   6     1584.77     1614.88    223.73 o 
  10   0   6      620.66      697.86    178.49 o 
  11   0   6        2.77      198.57    183.94 o 
  12   0   6      275.72      168.98    208.14 o 
   1   1   6    17778.53    18181.46    245.65 o 
   2   1   6      414.81      517.27     95.06 o 
   3   1   6     2325.87     2290.07    106.19 o 
   4   1   6     5749.03     6206.13    177.56 o 
   5   1   6     2548.65     2376.12    114.16 o 
   6   1   6      399.29      345.99    118.83 o 
   7   1   6      713.00      734.46    118.29 o 
   8   1   6        0.05      -46.84    101.33 o 
   9   1   6       98.36       94.19    121.80 o 
  10   1   6        3.93        5.44    127.92 o 
  11   1   6       10.64       39.66     98.96 o 
  12   1   6      173.30      283.13    130.86 o 
   0   2   6    34349.12    35994.39    506.99 o 
   1   2   6     6470.12     6566.23    155.02 o 
   2   2   6    15725.85    15187.14    307.36 o 
   3   2   6     1015.22     1011.56     96.52 o 
   4   2   6    16479.24    16828.38    401.93 o 
   5   2   6      652.37      513.73     99.90 o 
   6   2   6     1651.90     1561.05    107.95 o 
   7   2   6     4903.79     4915.75    165.86 o 
   8   2   6      458.33      528.89    104.58 o 
   9   2   6     1638.80     1827.42    113.80 o 
  10   2   6      292.23      453.12    127.68 o 
  11   2   6       13.28       72.28    118.45 o 
  12   2   6       51.33      233.15    144.87 o 
   1   3   6    37020.90    35246.17    745.63 o 
   2   3   6     4228.38     4281.17    134.43 o 
   3   3   6    46417.89    43782.55   1035.73 o 
   4   3   6     5260.67     5885.37    150.88 o 
   5   3   6    13111.43    12484.47    429.64 o 
   6   3   6      120.43      198.15     76.75 o 
   7   3   6     4215.42     4546.72    219.30 o 
   8   3   6      285.19      335.79    115.14 o 
   9   3   6      901.78      878.63     99.96 o 
  10   3   6       11.29      109.46     95.24 o 
  11   3   6      888.47     1019.93    133.32 o 
  12   3   6      225.83      318.49    131.21 o 
   0   4   6     1419.26     1670.56    220.05 o 
   1   4   6     5690.56     6162.47    167.04 o 
   2   4   6    10299.05    10410.03    240.47 o 
   3   4   6     7429.82     7496.69    172.79 o 
   4   4   6       55.82      118.60     94.51 o 
   5   4   6        0.20       50.95     98.46 o 
   6   4   6      154.34      138.78    104.57 o 
   7   4   6      177.85      138.03     99.14 o 
   8   4   6       17.50      106.44    133.46 o 
   9   4   6        0.09       17.66     98.69 o 
  10   4   6       38.33       54.10    126.96 o 
  11   4   6       38.32       73.29    133.58 o 
  12   4   6       68.15      262.80    146.05 o 
   1   5   6     3574.29     3006.74    127.03 o 
   2   5   6      873.75      790.05     86.54 o 
   3   5   6    30321.38    29245.95    439.18 o 
   4   5   6      654.84      701.01     96.78 o 
   5   5   6    34833.85    32680.58    779.65 o 
   6   5   6       39.24      127.35    105.68 o 
   7   5   6     5458.94     5408.93    221.06 o 
   8   5   6      370.76      403.90    134.94 o 
   9   5   6     4309.09     4199.28    162.60 o 
  10   5   6        5.46        3.89    115.29 o 
  11   5   6      900.30      664.21    140.30 o 
  12   5   6       25.10     -123.46    161.50 o 
   0   6   6    16315.50    17693.72    360.47 o 
   1   6   6      568.70      636.98     93.75 o 
   2   6   6     9521.14     9408.53    153.85 o 
   3   6   6     3173.41     3173.31    133.15 o 
   4   6   6     5093.13     5099.72    170.34 o 
   5   6   6     1306.47     1406.83    117.04 o 
   6   6   6      670.23      746.96    107.47 o 
   7   6   6      100.07      150.37     99.40 o 
   8   6   6        2.05      154.40    121.10 o 
   9   6   6      413.40      496.64    127.89 o 
  10   6   6       46.63       75.96    132.34 o 
  11   6   6      247.93      237.66    140.09 o 
  12   6   6        9.30     -111.93    133.49 o 
   1   7   6     4969.75     4741.09    130.66 o 
   2   7   6     7073.09     7997.51    178.37 o 
   3   7   6     5368.44     5581.96    173.19 o 
   4   7   6     1370.96     1299.80    100.58 o 
   5   7   6     4708.75     4412.29    166.98 o 
   6   7   6     1588.31     1452.23    103.64 o 
   7   7   6     4664.35     4557.51    265.28 o 
   8   7   6      166.27      140.34    119.03 o 
   9   7   6     1630.87     1651.91    149.62 o 
  10   7   6      183.84      204.50    133.78 o 
  11   7   6      712.53      709.82    125.96 o 
  12   7   6        8.08      337.12    299.35 o 
   0   8   6     4917.87     4858.79    196.79 o 
   1   8   6     2207.50     2582.23    115.27 o 
   2   8   6    14611.11    14753.96    304.02 o 
   3   8   6      383.85      340.47     88.76 o 
   4   8   6     8261.38     7869.16    148.14 o 
   5   8   6     4541.98     4371.99    180.48 o 
   6   8   6     1857.24     1724.52    114.06 o 
   7   8   6      851.25      744.60    116.35 o 
   8   8   6      716.18      734.05    123.33 o 
   9   8   6       31.29      -14.50    146.06 o 
  10   8   6      204.79      479.21    132.33 o 
  11   8   6      285.64      249.56    143.15 o 
   1   9   6       71.26       74.49    121.48 o 
   2   9   6      379.53      327.96     99.33 o 
   3   9   6       24.84      127.01     98.68 o 
   4   9   6      205.29      232.63    110.67 o 
   5   9   6        4.71       -0.98    107.65 o 
   6   9   6       57.08      150.47    108.94 o 
   7   9   6      566.25      400.63    117.91 o 
   8   9   6      125.90      239.93    120.23 o 
   9   9   6        7.29      -90.56    124.78 o 
  10   9   6       21.30      113.69    133.40 o 
  11   9   6        7.33       66.15    142.70 o 
   0  10   6    18763.69    19718.82    284.68 o 
   1  10   6     1564.02     1809.28    158.13 o 
   2  10   6      764.59      712.49    101.08 o 
   3  10   6     3782.75     3840.83    109.28 o 
   4  10   6     3723.33     3536.17    156.29 o 
   5  10   6      460.21      452.64    122.26 o 
   6  10   6     4517.26     4491.85    272.52 o 
   7  10   6     1913.26     1945.28    120.24 o 
   8  10   6      544.94      589.64    111.87 o 
   9  10   6      596.18      545.46    128.26 o 
  10  10   6      591.26      807.18    159.49 o 
  11  10   6      131.08      134.95    146.22 o 
   1  11   6    11807.98    11697.20    241.75 o 
   2  11   6       32.46        7.22    106.81 o 
   3  11   6     5029.42     5081.31    167.76 o 
   4  11   6      468.14      474.20     88.76 o 
   5  11   6     4347.98     4461.56    141.31 o 
   6  11   6        0.47      -17.38    112.38 o 
   7  11   6     1252.79     1436.93    121.43 o 
   8  11   6      166.49      181.55    109.76 o 
   9  11   6     1040.34     1126.03    128.83 o 
  10  11   6      192.55      327.08    157.34 o 
  11  11   6      624.10      510.54    150.18 o 
   0  12   6     1530.76     1410.10    161.89 o 
   1  12   6     1295.53     1217.21    113.71 o 
   2  12   6      773.79      822.91    112.03 o 
   3  12   6     1400.28     1202.99    105.89 o 
   4  12   6        6.64       17.44    106.27 o 
   5  12   6      329.10      316.00    108.50 o 
   6  12   6      172.14      194.71    125.54 o 
   7  12   6       67.16      207.48    120.10 o 
   8  12   6      463.63      623.18    125.11 o 
   9  12   6      256.62      119.52    117.28 o 
  10  12   6      332.66      300.07    161.33 o 
  11  12   6       26.83      221.51    150.81 o 
   1  13   6    18470.86    18382.84    365.52 o 
   2  13   6      670.25      678.95    113.22 o 
   3  13   6    15329.95    15128.61    396.96 o 
   4  13   6       93.43       69.54    104.53 o 
   5  13   6     4299.95     4347.05    189.97 o 
   6  13   6      547.40      605.78    137.02 o 
   7  13   6     2576.20     2658.30    154.05 o 
   8  13   6        2.86       28.23    127.83 o 
   9  13   6     1548.00     1663.41    171.72 o 
  10  13   6       35.68       -6.28    165.87 o 
   0  14   6      513.62      545.14    158.53 o 
   1  14   6       83.10       75.80    109.30 o 
   2  14   6      972.62     1160.35    139.76 o 
   3  14   6      112.64       78.31    105.97 o 
   4  14   6      154.40      156.85    116.30 o 
   5  14   6      900.39      953.77    115.78 o 
   6  14   6       61.07      -16.58    135.41 o 
   7  14   6        3.91       48.86    122.39 o 
   8  14   6       61.62       37.65    128.60 o 
   9  14   6       20.37      114.67    141.82 o 
  10  14   6       11.18      182.42    165.32 o 
   1  15   6     7581.32     7604.17    186.90 o 
   2  15   6      523.28      582.64    157.90 o 
   3  15   6     5281.83     5077.47    170.91 o 
   4  15   6      257.76      351.07    122.26 o 
   5  15   6     1246.13     1223.92    118.37 o 
   6  15   6      337.43      383.40    119.79 o 
   7  15   6     1796.41     1994.50    140.11 o 
   8  15   6      632.97      615.07    137.41 o 
   9  15   6     1088.74     1207.67    143.22 o 
  10  15   6       19.44      228.29    143.69 o 
   0  16   6     2030.96     1816.54    144.84 o 
   1  16   6     1207.12     1180.43    109.17 o 
   2  16   6      181.23      244.52    129.77 o 
   3  16   6       72.15       96.79    124.35 o 
   4  16   6      932.07      961.62    122.92 o 
   5  16   6      925.47      931.76    123.39 o 
   6  16   6     1362.65     1427.71    148.33 o 
   7  16   6       11.03       29.46    127.69 o 
   8  16   6      608.23      661.45    135.46 o 
   9  16   6       23.96       90.90    129.96 o 
  10  16   6      323.82      139.05    175.89 o 
   1  17   6      117.00      166.99    119.23 o 
   2  17   6      433.54      422.46    122.07 o 
   3  17   6       13.42       46.44    139.18 o 
   4  17   6      194.27      260.48    125.08 o 
   5  17   6      443.96      479.66    123.55 o 
   6  17   6        0.80      -54.63    150.45 o 
   7  17   6       71.47      127.40    150.18 o 
   8  17   6      244.84      184.60    135.39 o 
   9  17   6      102.34      254.95    146.95 o 
   0  18   6      792.57     1108.53    176.77 o 
   1  18   6       26.00       63.04    120.25 o 
   2  18   6     1166.74     1322.09    120.96 o 
   3  18   6        8.66      -34.15    185.17 o 
   4  18   6     1526.10     1580.79    148.88 o 
   5  18   6      109.17        5.34    130.24 o 
   6  18   6      716.07      747.86    132.94 o 
   7  18   6        0.53      -45.15    153.66 o 
   8  18   6      439.01      604.45    141.92 o 
   9  18   6       44.04       88.84    135.47 o 
   1  19   6     1832.38     1746.41    130.14 o 
   2  19   6        1.70       23.75    123.26 o 
   3  19   6     1716.35     1651.97    191.37 o 
   4  19   6      200.66      235.32    154.72 o 
   5  19   6      632.57      803.56    140.49 o 
   6  19   6       78.57      128.21    138.51 o 
   7  19   6      180.73      325.72    156.72 o 
   8  19   6        0.42      141.95    152.42 o 
   9  19   6      131.50      283.95    153.56 o 
   0  20   6     1645.86     1473.81    174.27 o 
   1  20   6        0.02       71.28    122.07 o 
   2  20   6      345.20      387.00    131.98 o 
   3  20   6       37.29       41.61    161.69 o 
   4  20   6      191.23      241.51    177.87 o 
   5  20   6       74.82       94.94    119.48 o 
   6  20   6      516.98      565.04    127.14 o 
   7  20   6      127.18      112.70    164.11 o 
   8  20   6       42.21      115.84    155.75 o 
   1  21   6     3326.81     3385.63    176.79 o 
   2  21   6      525.56      540.27    126.79 o 
   3  21   6     2227.05     2261.83    142.05 o 
   4  21   6      127.13      100.91    207.34 o 
   5  21   6     2867.52     2324.05    175.84 o 
   6  21   6      132.31      151.56    139.27 o 
   7  21   6      698.53      868.40    172.65 o 
   8  21   6       61.06      147.87    169.92 o 
   0  22   6      230.36      246.02    188.88 o 
   1  22   6        1.57       90.76    128.00 o 
   2  22   6       68.85      238.13    133.60 o 
   3  22   6       10.65      128.99    125.18 o 
   4  22   6      105.15      155.18    173.60 o 
   5  22   6      101.92       33.01    198.01 o 
   6  22   6       24.87      107.72    152.49 o 
   7  22   6        1.01       90.05    184.28 o 
   1  23   6     2210.05     2044.29    146.17 o 
   2  23   6        0.25       50.79    137.96 o 
   3  23   6     2361.15     2319.49    150.91 o 
   4  23   6      316.95      274.01    134.45 o 
   5  23   6     1295.00     1047.17    230.74 o 
   6  23   6      249.58      418.05    211.36 o 
   7  23   6      615.28      625.59    228.68 o 
   0  24   6       26.82       36.84    199.21 o 
   1  24   6        7.36       90.33    142.11 o 
   2  24   6      279.60      230.25    148.61 o 
   3  24   6      132.83      144.85    147.26 o 
   4  24   6      154.09      101.48    154.14 o 
   5  24   6       24.60      180.81    180.76 o 
   6  24   6      108.15     -134.94    316.90 o 
   1  25   6       80.27       81.02    145.57 o 
   2  25   6       20.73       58.13    149.52 o 
   3  25   6      344.70      317.82    150.87 o 
   4  25   6       57.87      121.40    151.65 o 
   5  25   6      187.43      176.23    158.33 o 
   0  26   6      471.55      371.18    218.73 o 
   1  26   6      129.43      191.86    156.47 o 
   2  26   6      224.95      295.85    166.50 o 
   3  26   6       17.07      145.46    161.53 o 
   4  26   6       77.82      175.28    161.13 o 
   1  27   6      241.78      308.84    171.61 o 
   2  27   6        0.74       87.70    172.02 o 
   3  27   6      163.50      131.80    171.80 o 
   0  28   6      230.99      309.35    238.47 o 
   1   1   7    34626.70    33914.77    277.14 o 
   2   1   7      514.65      715.36     93.74 o 
   3   1   7    68553.90    64102.75   1596.30 o 
   4   1   7      174.41      242.28     92.54 o 
   5   1   7    23315.70    22442.81    988.30 o 
   6   1   7      683.24      685.29    101.75 o 
   7   1   7     1672.19     1626.02    116.96 o 
   8   1   7      709.40      770.82    102.46 o 
   9   1   7     3343.73     3401.27    120.34 o 
  10   1   7      103.42      220.99    128.63 o 
  11   1   7      882.75      898.81    134.95 o 
  12   1   7       40.19      -50.66    129.13 o 
   0   2   7    16101.63    17035.39    536.87 o 
   1   2   7     5867.69     6375.84    140.33 o 
   2   2   7     5322.76     5462.96    136.57 o 
   3   2   7    14529.01    15407.94    357.81 o 
   4   2   7      570.79      475.01    112.06 o 
   5   2   7      829.46     1033.39     85.45 o 
   6   2   7      203.74      265.04     90.14 o 
   7   2   7      341.02      359.59    124.88 o 
   8   2   7       91.38      166.31     91.99 o 
   9   2   7      153.46      207.89    109.14 o 
  10   2   7       80.43       -5.29    125.43 o 
  11   2   7      285.76      359.39    110.17 o 
  12   2   7        0.15      103.26    128.21 o 
   1   3   7     3098.60     3021.73    126.84 o 
   2   3   7     8696.74     8898.22    207.30 o 
   3   3   7    36894.42    37293.57    505.83 o 
   4   3   7      507.27      605.14     94.84 o 
   5   3   7     4733.90     4459.78    125.57 o 
   6   3   7       24.90      121.69    102.06 o 
   7   3   7     1378.07     1365.25    113.71 o 
   8   3   7      387.90      301.62    133.07 o 
   9   3   7      592.25      595.80    122.47 o 
  10   3   7       77.18        9.97    114.82 o 
  11   3   7       13.66      125.01    132.27 o 
  12   3   7       44.27       46.45    134.20 o 
   0   4   7    27466.96    30694.88    476.29 o 
   1   4   7     6754.66     7667.82    196.29 o 
   2   4   7    25931.38    25452.83    624.92 o 
   3   4   7     2589.44     2873.65    112.21 o 
   4   4   7     4385.49     4288.24    115.33 o 
   5   4   7      363.92      282.26     98.67 o 
   6   4   7      188.10      194.03    103.40 o 
   7   4   7      680.02      729.55    113.71 o 
   8   4   7      140.22      277.32    134.10 o 
   9   4   7      238.99      441.04    123.07 o 
  10   4   7        5.35      -20.19    128.74 o 
  11   4   7      415.10      501.13    139.00 o 
  12   4   7        1.17       73.93    149.88 o 
   1   5   7    16300.15    16990.31    330.16 o 
   2   5   7     9045.64     9382.56    150.27 o 
   3   5   7      484.40      414.29     99.27 o 
   4   5   7      379.15      387.41     96.71 o 
   5   5   7      665.27      587.58     91.06 o 
   6   5   7      226.02      310.78    107.35 o 
   7   5   7     1648.01     1556.67    106.30 o 
   8   5   7       13.35       58.28    133.59 o 
   9   5   7       32.60       92.59    142.63 o 
  10   5   7       69.67      159.68    104.77 o 
  11   5   7      146.35      167.40    136.86 o 
  12   5   7        0.02      -31.66    132.97 o 
   0   6   7       62.08      -19.59    189.80 o 
   1   6   7       27.23       76.62     98.30 o 
   2   6   7        5.35        2.46     95.27 o 
   3   6   7     2863.58     2675.99    109.42 o 
   4   6   7     3383.25     3127.98    114.27 o 
   5   6   7     1127.40     1166.24    102.76 o 
   6   6   7      133.62      170.57    109.34 o 
   7   6   7      442.25      510.86    116.20 o 
   8   6   7      328.16      284.85     98.83 o 
   9   6   7      788.82      844.82    126.52 o 
  10   6   7      521.64      584.46    132.50 o 
  11   6   7       97.09      144.28    124.56 o 
  12   6   7       13.82      131.98    149.05 o 
   1   7   7    14946.87    14517.80    301.22 o 
   2   7   7     2383.16     2448.28    114.50 o 
   3   7   7    44365.80    41223.62    914.93 o 
   4   7   7      496.11      529.97     98.79 o 
   5   7   7    19986.05    19092.94    535.74 o 
   6   7   7      121.62      180.53    106.03 o 
   7   7   7     5730.91     5461.49    268.97 o 
   8   7   7      682.98      729.85    119.59 o 
   9   7   7     1395.45     1426.38    151.62 o 
  10   7   7      129.06      262.32    131.33 o 
  11   7   7      757.43      658.83    143.07 o 
   0   8   7     4918.70     5572.99    210.35 o 
   1   8   7     1127.08     1319.62    141.19 o 
   2   8   7     3719.73     3846.61    134.16 o 
   3   8   7      141.71      222.90    108.48 o 
   4   8   7      732.99      809.94    107.18 o 
   5   8   7       32.25      134.12    108.39 o 
   6   8   7       93.10      248.84    108.69 o 
   7   8   7      828.58      901.64    115.46 o 
   8   8   7      255.97      340.46    121.96 o 
   9   8   7      199.97      276.29    146.04 o 
  10   8   7      163.57      280.27    133.65 o 
  11   8   7       31.93       95.96    143.32 o 
   1   9   7    32545.57    33024.41   1356.05 o 
   2   9   7      916.24      900.41    109.03 o 
   3   9   7    28708.39    28480.57    471.57 o 
   4   9   7     3250.00     3311.83    127.52 o 
   5   9   7    12765.28    12527.87    365.27 o 
   6   9   7     1140.56     1122.99    106.82 o 
   7   9   7     5408.53     5269.40    209.14 o 
   8   9   7      258.37      362.06    121.49 o 
   9   9   7     2456.39     2507.16    155.57 o 
  10   9   7       28.09       50.32    151.45 o 
  11   9   7     1373.61     1451.60    129.89 o 
   0  10   7      864.62      905.02    171.17 o 
   1  10   7      204.74      218.07    147.31 o 
   2  10   7       56.74       95.47    105.03 o 
   3  10   7      653.02      762.34    108.73 o 
   4  10   7      480.55      466.93    122.92 o 
   5  10   7      135.30      161.65     95.56 o 
   6  10   7      754.82      666.36    111.95 o 
   7  10   7       38.38      101.99    115.29 o 
   8  10   7      135.10      243.69    122.61 o 
   9  10   7       35.44       60.43    128.68 o 
  10  10   7        0.11     -128.63    156.88 o 
  11  10   7        7.35       25.30    132.87 o 
   1  11   7    20167.34    20491.77    826.40 o 
   2  11   7       25.46       29.54    105.04 o 
   3  11   7     8882.63     8434.67    272.03 o 
   4  11   7      271.49      243.69    110.62 o 
   5  11   7     2502.67     2566.24    191.80 o 
   6  11   7       46.71       -8.98    109.16 o 
   7  11   7     2023.43     1933.14    121.19 o 
   8  11   7       25.53      133.38    108.85 o 
   9  11   7     1104.81     1219.18    132.17 o 
  10  11   7       15.05       58.31    159.29 o 
  11  11   7      259.82      205.04    151.91 o 
   0  12   7     4338.72     4443.59    184.13 o 
   1  12   7       16.30       86.98    130.09 o 
   2  12   7      140.72      133.27    107.34 o 
   3  12   7      878.76      881.59    110.12 o 
   4  12   7      986.43     1073.02    107.22 o 
   5  12   7     1913.94     1823.85    129.20 o 
   6  12   7      195.51      265.51    117.45 o 
   7  12   7      269.16      392.28    111.74 o 
   8  12   7      106.61       76.34    110.95 o 
   9  12   7        7.79       95.42    117.05 o 
  10  12   7       21.52       -4.62    161.36 o 
  11  12   7      368.42      297.93    151.36 o 
   1  13   7      141.12      194.60    112.48 o 
   2  13   7      266.87      278.77    110.01 o 
   3  13   7      214.15      215.42    105.30 o 
   4  13   7      123.09      167.00    109.50 o 
   5  13   7       84.01       54.30    104.25 o 
   6  13   7      575.35      487.29    124.34 o 
   7  13   7      585.26      749.93    121.69 o 
   8  13   7        8.63      137.69    125.65 o 
   9  13   7       18.09       33.60    134.05 o 
  10  13   7        1.78      178.22    164.89 o 
   0  14   7      432.17      541.99    166.16 o 
   1  14   7       41.22       67.43    111.99 o 
   2  14   7      292.86      294.58    150.12 o 
   3  14   7      720.53      693.55    112.12 o 
   4  14   7      295.46      294.41    114.10 o 
   5  14   7      583.81      490.23    136.42 o 
   6  14   7       33.68      167.09    143.59 o 
   7  14   7      526.17      629.37    128.33 o 
   8  14   7      314.80      378.84    134.69 o 
   9  14   7      471.18      582.90    137.50 o 
  10  14   7      154.33      350.70    167.09 o 
   1  15   7     6122.94     6307.55    145.06 o 
   2  15   7      462.81      448.29    166.89 o 
   3  15   7     2401.14     2519.18    127.47 o 
   4  15   7      592.94      559.08    114.38 o 
   5  15   7     6099.31     5916.67    252.07 o 
   6  15   7        3.84      -64.12    118.46 o 
   7  15   7     1757.67     1850.18    134.48 o 
   8  15   7       47.09      153.31    115.39 o 
   9  15   7     1009.52     1075.56    140.89 o 
  10  15   7        0.59       76.50    149.72 o 
   0  16   7      134.99      356.48    164.17 o 
   1  16   7      885.87      887.80    120.53 o 
   2  16   7      138.05      122.51    144.77 o 
   3  16   7      415.85      392.41    117.97 o 
   4  16   7      543.21      678.02    122.72 o 
   5  16   7      888.87      787.01    126.61 o 
   6  16   7        4.58      100.10    139.97 o 
   7  16   7       86.04       86.37    126.15 o 
   8  16   7       10.21       16.38    134.51 o 
   9  16   7      364.20      292.26    141.37 o 
  10  16   7      101.07      126.85    144.10 o 
   1  17   7     9193.63     9237.59    187.60 o 
   2  17   7        1.15       20.48    119.80 o 
   3  17   7     8043.76     8066.09    429.20 o 
   4  17   7      305.98      291.07    130.95 o 
   5  17   7     5227.55     5387.23    245.76 o 
   6  17   7        2.21       59.38    148.60 o 
   7  17   7     3378.97     3422.51    156.72 o 
   8  17   7        1.33       85.61    135.74 o 
   9  17   7      840.43      879.70    149.17 o 
   0  18   7        8.09       65.71    176.51 o 
   1  18   7       24.35       81.60    124.90 o 
   2  18   7        0.96       10.17    119.45 o 
   3  18   7      228.32      255.57    177.56 o 
   4  18   7      241.34      367.98    135.35 o 
   5  18   7        4.59       79.30    132.79 o 
   6  18   7       11.71      105.20    159.33 o 
   7  18   7        6.46      107.58    132.70 o 
   8  18   7      229.93      292.49    130.32 o 
   9  18   7        0.24      144.17    136.41 o 
   1  19   7     7443.99     7448.22    168.69 o 
   2  19   7        7.46       48.36    125.20 o 
   3  19   7     2590.35     2614.71    149.67 o 
   4  19   7       29.14       93.23    163.61 o 
   5  19   7     2936.93     2734.79    145.38 o 
   6  19   7        1.63      -41.99    147.87 o 
   7  19   7     2081.04     1917.41    150.08 o 
   8  19   7        7.31      -24.45    146.50 o 
   9  19   7      421.99      286.90    226.51 o 
   0  20   7       75.58      188.62    179.23 o 
   1  20   7        8.55       38.19    126.32 o 
   2  20   7      477.06      446.20    132.42 o 
   3  20   7      386.12      450.76    134.58 o 
   4  20   7       35.39      202.40    199.92 o 
   5  20   7      405.42      438.51    139.10 o 
   6  20   7       14.33      274.63    133.72 o 
   7  20   7      435.57      611.42    148.23 o 
   8  20   7        9.02      430.02    154.04 o 
   1  21   7      943.84      869.81    134.30 o 
   2  21   7      171.84      204.50    133.90 o 
   3  21   7      240.70      316.62    126.18 o 
   4  21   7       82.53      846.34    720.48 o 
   5  21   7       39.19       33.93    168.04 o 
   6  21   7        0.26       74.67    170.51 o 
   7  21   7      147.68      277.35    154.08 o 
   8  21   7       10.22       45.75    163.34 o 
   0  22   7      335.23      309.19    190.43 o 
   1  22   7       44.97      156.68    133.59 o 
   2  22   7      192.12      135.39    138.81 o 
   3  22   7      459.43      357.21    144.20 o 
   4  22   7      125.36      139.77    175.22 o 
   5  22   7      559.70      476.53    204.97 o 
   6  22   7       83.74      211.42    169.08 o 
   7  22   7      331.72      132.09    169.60 o 
   1  23   7       54.31      184.03    141.34 o 
   2  23   7      112.19      115.07    139.60 o 
   3  23   7     1043.78     1046.29    158.66 o 
   4  23   7       18.14       59.78    136.96 o 
   5  23   7      474.33      279.07    207.84 o 
   6  23   7        3.75      424.10    300.29 o 
   0  24   7      147.49       15.62    200.69 o 
   1  24   7       10.47     -101.84    140.88 o 
   2  24   7      178.16      123.53    153.92 o 
   3  24   7      100.20       99.58    148.55 o 
   4  24   7        3.93      -19.31    154.94 o 
   5  24   7      122.41       19.24    194.26 o 
   6  24   7        0.24       31.97    328.34 o 
   1  25   7     1065.73     1059.49    149.48 o 
   2  25   7       37.65      155.61    150.94 o 
   3  25   7     1475.01     1336.28    160.72 o 
   4  25   7        0.36       88.19    151.58 o 
   5  25   7     1312.22     1295.92    165.02 o 
   0  26   7      111.99      177.36    245.02 o 
   1  26   7        1.88       84.27    163.70 o 
   2  26   7        6.48       94.25    156.67 o 
   3  26   7       15.51       76.57    161.45 o 
   4  26   7       13.41       85.33    170.19 o 
   1  27   7     1567.72     1224.08    169.54 o 
   2  27   7       53.55      156.90    172.97 o 
   3  27   7      971.41      761.59    174.76 o 
   0   0   8    42446.93    44818.19    678.00 o 
   1   0   8        0.67       42.87    125.93 o 
   2   0   8    87567.38    86007.79   1408.98 o 
   3   0   8     1825.37     2052.58    142.73 o 
   4   0   8    63755.52    62839.46   3103.91 o 
   5   0   8     2989.40     3112.98    165.19 o 
   6   0   8     1037.26      965.91    200.61 o 
   7   0   8     4014.18     3999.50    285.40 o 
   8   0   8     1978.59     1775.08    209.62 o 
   9   0   8      361.37      403.49    168.89 o 
  10   0   8     2599.17     2579.16    259.31 o 
  11   0   8       48.91      139.32    189.05 o 
  12   0   8      284.78       24.60    204.09 o 
   1   1   8    40411.27    41311.50    294.15 o 
   2   1   8      859.92      844.96     93.35 o 
   3   1   8     2117.22     2192.99    102.25 o 
   4   1   8     3533.45     3846.20    127.99 o 
   5   1   8     2173.76     2012.50    109.49 o 
   6   1   8       66.54       96.21    114.94 o 
   7   1   8        3.22       68.62    125.38 o 
   8   1   8       61.88      160.83    101.89 o 
   9   1   8      840.44      890.79    109.58 o 
  10   1   8      154.26      240.39    125.91 o 
  11   1   8      117.93      150.98    132.24 o 
  12   1   8        0.10      153.87    145.15 o 
   0   2   8      880.46      805.36    154.34 o 
   1   2   8     9672.06     9749.05    162.97 o 
   2   2   8    41387.29    40530.48    326.18 o 
   3   2   8      470.66      450.85     92.06 o 
   4   2   8    24532.81    24130.96    771.47 o 
   5   2   8     5798.50     5762.94    138.50 o 
   6   2   8     1135.77     1159.79    105.13 o 
   7   2   8      265.38      340.98    125.01 o 
   8   2   8     2920.45     3235.88    225.07 o 
   9   2   8      123.34      294.77    109.79 o 
  10   2   8     1239.81     1369.70    168.96 o 
  11   2   8       56.64       38.87    117.93 o 
  12   2   8       60.50      170.82    132.83 o 
   1   3   8    15810.73    16180.55    242.46 o 
   2   3   8     2123.11     2488.32    110.83 o 
   3   3   8    44770.57    43961.70   1081.97 o 
   4   3   8        1.05       43.77    106.06 o 
   5   3   8     7008.04     6156.04    181.97 o 
   6   3   8      826.87      845.36    107.11 o 
   7   3   8     4746.89     4781.99    316.73 o 
   8   3   8      889.93      987.27    133.43 o 
   9   3   8     1503.83     1509.50    123.82 o 
  10   3   8      100.35      131.42    113.28 o 
  11   3   8      914.01      819.32    125.91 o 
  12   3   8      218.38      329.29    147.75 o 
   0   4   8      812.59      755.59    182.97 o 
   1   4   8       52.68       72.17     85.36 o 
   2   4   8     3574.08     3676.08    120.72 o 
   3   4   8        0.02        9.89     95.71 o 
   4   4   8      403.77      348.86     97.97 o 
   5   4   8      662.80      718.91    117.96 o 
   6   4   8      308.85      325.32    104.71 o 
   7   4   8      382.58      450.48    103.66 o 
   8   4   8      926.70      767.62    123.47 o 
   9   4   8        0.53       72.30    102.10 o 
  10   4   8       66.09      109.44    128.40 o 
  11   4   8        2.59      138.31    122.89 o 
  12   4   8       13.98      136.63    132.72 o 
   1   5   8    27657.38    27481.16    419.34 o 
   2   5   8     1505.66     1474.14     95.38 o 
   3   5   8     9666.08     9255.95    134.10 o 
   4   5   8     1409.66     1420.92    102.20 o 
   5   5   8    16323.96    15578.38    329.62 o 
   6   5   8     1545.18     1609.38    112.60 o 
   7   5   8     7188.02     6690.60    261.17 o 
   8   5   8      394.31      428.97    118.77 o 
   9   5   8      901.72      807.17    127.59 o 
  10   5   8      244.24      143.79    119.47 o 
  11   5   8      579.30      623.58    142.14 o 
  12   5   8      240.17      345.83    151.38 o 
   0   6   8      783.79      741.79    185.88 o 
   1   6   8      568.21      678.77    106.70 o 
   2   6   8     4773.69     4700.94    126.91 o 
   3   6   8     4612.73     4532.65    138.92 o 
   4   6   8     6975.50     6718.52    127.49 o 
   5   6   8      860.62      814.82    105.63 o 
   6   6   8     5838.20     5941.78    214.84 o 
   7   6   8      614.76      722.77    114.63 o 
   8   6   8      804.82      929.01    119.02 o 
   9   6   8       10.67      121.92    112.35 o 
  10   6   8      111.63      256.60    118.44 o 
  11   6   8        0.12     -138.66    138.66 o 
   1   7   8    10661.85    10487.15    302.79 o 
   2   7   8      609.29      690.51     91.13 o 
   3   7   8    12752.97    12412.77    308.83 o 
   4   7   8       25.79       32.22     98.36 o 
   5   7   8     1813.76     1676.44    109.62 o 
   6   7   8      284.04      261.29    109.27 o 
   7   7   8     3874.31     3678.34    192.61 o 
   8   7   8      188.59      291.05    119.51 o 
   9   7   8      380.21      483.25    127.52 o 
  10   7   8       44.73      201.00    120.82 o 
  11   7   8        8.55      119.68    141.79 o 
   0   8   8     8728.23     8303.41    258.13 o 
   1   8   8     8536.22     9254.20    517.01 o 
   2   8   8    19514.58    18910.38    400.25 o 
   3   8   8     1248.17     1134.99    107.42 o 
   4   8   8    27211.21    25632.20    365.34 o 
   5   8   8     4326.87     4294.41    135.37 o 
   6   8   8     8678.28     8331.30    205.00 o 
   7   8   8      125.23      226.57    116.86 o 
   8   8   8     2061.21     2252.12    114.87 o 
   9   8   8      172.02      261.71    114.41 o 
  10   8   8      636.39      659.22    136.67 o 
  11   8   8       64.56       -8.37    142.09 o 
   1   9   8     1235.42     1450.70    152.90 o 
   2   9   8     2005.82     2190.47    127.51 o 
   3   9   8      869.65      815.48    101.14 o 
   4   9   8      837.74      732.88    102.26 o 
   5   9   8       44.06      113.95    108.84 o 
   6   9   8       55.11       69.13    108.93 o 
   7   9   8        0.46      114.86    115.70 o 
   8   9   8        1.00       24.28    120.87 o 
   9   9   8       49.26       31.16    125.55 o 
  10   9   8       20.54       54.15    154.85 o 
  11   9   8       13.81      105.64    142.16 o 
   0  10   8     7474.30     7750.21    229.51 o 
   1  10   8        6.51       44.35    156.66 o 
   2  10   8    19772.01    19509.57    545.13 o 
   3  10   8      293.01      307.58    109.71 o 
   4  10   8     9902.55     9437.90    407.48 o 
   5  10   8      197.70      275.20    103.96 o 
   6  10   8     3362.18     3175.88    148.92 o 
   7  10   8      271.33      260.82    116.96 o 
   8  10   8     1338.09     1450.52    113.32 o 
   9  10   8      489.53      491.33    127.20 o 
  10  10   8      744.55      989.93    192.18 o 
  11  10   8      142.13      250.27    129.01 o 
   1  11   8     9286.16     9429.11    474.16 o 
   2  11   8     2400.28     2283.57    121.64 o 
   3  11   8    10079.03    10189.93    236.05 o 
   4  11   8      372.10      387.12    118.95 o 
   5  11   8     3912.24     3931.56    218.71 o 
   6  11   8     1124.29     1218.54    117.73 o 
   7  11   8      734.30      745.41    118.96 o 
   8  11   8        1.76      113.13    122.93 o 
   9  11   8      411.00      531.06    130.20 o 
  10  11   8       35.16      -74.96    170.46 o 
  11  11   8      105.27      238.87    149.77 o 
   0  12   8    10626.93    11336.81    239.36 o 
   1  12   8      104.77      130.94    137.63 o 
   2  12   8     3194.70     3244.06    124.51 o 
   3  12   8       25.24       96.23    107.42 o 
   4  12   8     2771.85     2929.47    130.79 o 
   5  12   8       73.41      124.17    115.02 o 
   6  12   8       58.69      174.25    120.57 o 
   7  12   8       34.48      127.37    115.74 o 
   8  12   8       23.00       66.90    123.85 o 
   9  12   8      135.59      204.68    117.98 o 
  10  12   8      101.98       19.77    159.58 o 
  11  12   8       88.24       68.88    174.34 o 
   1  13   8     6555.23     6727.14    184.28 o 
   2  13   8     1647.48     1712.98    145.26 o 
   3  13   8     8669.66     8388.01    265.63 o 
   4  13   8      640.51      750.78    123.50 o 
   5  13   8     4254.09     4164.79    128.63 o 
   6  13   8      670.57      809.98    126.25 o 
   7  13   8      550.10      567.02    128.00 o 
   8  13   8      363.61      458.87    133.80 o 
   9  13   8      857.00      921.11    135.09 o 
  10  13   8      280.18      458.86    136.03 o 
   0  14   8     1474.77     1521.40    177.28 o 
   1  14   8      359.16      475.20    115.11 o 
   2  14   8      418.85      387.51    165.30 o 
   3  14   8      203.93      273.00    114.93 o 
   4  14   8      790.80      857.32    111.95 o 
   5  14   8       49.96      174.06    126.79 o 
   6  14   8      701.63      782.96    126.19 o 
   7  14   8       17.70      105.54    107.33 o 
   8  14   8      162.20      313.29    126.38 o 
   9  14   8       72.59      269.46    136.30 o 
  10  14   8      256.37      325.56    158.00 o 
   1  15   8     4636.49     4907.85    147.43 o 
   2  15   8       33.33       47.14    168.48 o 
   3  15   8      362.69      513.80    122.66 o 
   4  15   8      291.23      325.54    106.34 o 
   5  15   8     3767.10     3838.05    146.21 o 
   6  15   8      250.45      292.49    111.83 o 
   7  15   8     1417.01     1427.16    130.66 o 
   8  15   8       21.55       49.63    116.04 o 
   9  15   8      422.69      393.32    142.08 o 
  10  15   8      343.98      400.68    152.16 o 
   0  16   8     4048.77     4178.52    200.12 o 
   1  16   8        0.01       22.76    120.24 o 
   2  16   8     7698.54     7819.18    281.35 o 
   3  16   8      318.84      369.84    149.80 o 
   4  16   8     3600.29     3840.43    191.54 o 
   5  16   8       19.49       96.57    146.70 o 
   6  16   8     2629.85     2543.79    186.11 o 
   7  16   8      194.11      216.49    142.06 o 
   8  16   8      266.76      344.36    140.11 o 
   9  16   8        7.08      135.36    143.13 o 
  10  16   8      332.60      202.65    303.11 o 
   1  17   8       32.06        8.25    123.08 o 
   2  17   8      275.98      466.00    126.39 o 
   3  17   8        1.86      134.90    176.27 o 
   4  17   8      210.74      277.20     99.15 o 
   5  17   8      278.48      368.78    147.92 o 
   6  17   8        4.12       93.52    131.74 o 
   7  17   8      378.94      247.00    129.39 o 
   8  17   8       31.83      124.82    144.95 o 
   9  17   8      271.63      286.00    154.62 o 
   0  18   8     9806.21     9835.01    239.77 o 
   1  18   8      564.67      467.45    131.13 o 
   2  18   8     3092.80     3161.85    137.59 o 
   3  18   8       50.98      161.16    181.46 o 
   4  18   8     3104.35     3029.96    142.39 o 
   5  18   8      642.75      628.77    155.16 o 
   6  18   8     2045.35     2136.11    154.54 o 
   7  18   8       34.43      108.29    146.71 o 
   8  18   8      790.79      812.95    141.08 o 
   9  18   8      122.22      -26.82    159.45 o 
   1  19   8     1170.81     1177.10    135.16 o 
   2  19   8       16.11        9.39    127.65 o 
   3  19   8     3067.21     2964.17    172.03 o 
   4  19   8       67.32      106.97    149.07 o 
   5  19   8      420.01      482.08    155.53 o 
   6  19   8      235.13      321.04    151.56 o 
   7  19   8      173.43      285.26    137.59 o 
   8  19   8        9.85      159.25    152.21 o 
   0  20   8      428.05      318.81    182.54 o 
   1  20   8       67.91       65.96    132.85 o 
   2  20   8      959.97      978.10    138.24 o 
   3  20   8      374.06      391.22    129.68 o 
   4  20   8      298.76      357.44    202.52 o 
   5  20   8      106.44       84.48    158.78 o 
   6  20   8      989.02     1064.82    161.27 o 
   7  20   8       24.67       69.31    145.62 o 
   8  20   8      168.55      251.68    151.15 o 
   1  21   8      848.79      916.28    135.80 o 
   2  21   8       15.98       62.11    136.23 o 
   3  21   8     1814.66     1898.23    146.37 o 
   4  21   8      578.19      570.19    207.98 o 
   5  21   8      883.47      847.41    213.59 o 
   6  21   8      191.47      162.79    173.82 o 
   7  21   8      609.06      783.10    150.00 o 
   8  21   8       72.91      245.05    224.64 o 
   0  22   8      132.75      122.38    193.59 o 
   1  22   8        6.01       13.92    133.38 o 
   2  22   8        7.36       85.94    140.01 o 
   3  22   8       48.21       80.86    141.51 o 
   4  22   8        0.73      146.57    167.86 o 
   5  22   8       10.72      126.64    267.38 o 
   6  22   8        3.24       31.28    167.11 o 
   7  22   8       49.28       65.38    159.29 o 
   1  23   8      498.02      598.71    144.17 o 
   2  23   8       63.65       94.38    143.13 o 
   3  23   8      978.42     1056.67    148.23 o 
   4  23   8       19.32       59.92    152.35 o 
   5  23   8      195.72      190.74    287.75 o 
   6  23   8       26.35        9.40    311.57 o 
   0  24   8       67.59      190.74    207.33 o 
   1  24   8        3.02      167.93    147.21 o 
   2  24   8      595.67      769.30    153.99 o 
   3  24   8        0.01      143.57    147.33 o 
   4  24   8      823.69      735.01    152.24 o 
   5  24   8        2.01       49.41    266.04 o 
   6  24   8      217.16      475.10    227.68 o 
   1  25   8      289.23      290.93    155.17 o 
   2  25   8        1.89      148.26    172.49 o 
   3  25   8       28.47      171.20    166.19 o 
   4  25   8       46.72       59.85    164.92 o 
   5  25   8       22.93      160.02    187.49 o 
   0  26   8      899.11      809.99    233.83 o 
   1  26   8      239.30      201.18    169.52 o 
   2  26   8     1126.19      952.65    171.65 o 
   3  26   8        0.40      102.61    163.42 o 
   4  26   8      804.02      643.11    174.18 o 
   1  27   8       40.26      154.47    170.86 o 
   2  27   8       14.85      169.81    171.49 o 
   1   1   9     4474.58     4669.09    126.76 o 
   2   1   9        0.19       29.72     86.25 o 
   3   1   9      686.13      833.50     84.29 o 
   4   1   9     1630.24     1586.54    100.96 o 
   5   1   9      964.44     1022.33     94.75 o 
   6   1   9     3367.75     3403.95    129.76 o 
   7   1   9      157.29      256.43    124.34 o 
   8   1   9      887.77     1028.93    119.59 o 
   9   1   9      105.19       85.89    121.02 o 
  10   1   9        3.40       35.70    112.98 o 
  11   1   9        4.12       25.56    123.06 o 
  12   1   9      382.95      372.35    152.22 o 
   0   2   9     3183.21     2990.87    176.93 o 
   1   2   9     5590.38     5660.70    134.97 o 
   2   2   9     7333.53     7127.50    134.25 o 
   3   2   9      469.90      549.56     81.96 o 
   4   2   9    12334.59    11407.03    249.40 o 
   5   2   9      275.85      325.87    101.68 o 
   6   2   9     3306.27     3356.70    210.68 o 
   7   2   9       85.68      157.39    108.21 o 
   8   2   9     2968.47     2920.27    129.63 o 
   9   2   9       16.27      137.09    109.32 o 
  10   2   9     1872.36     2053.06    136.25 o 
  11   2   9       47.37      166.33    133.30 o 
  12   2   9      334.52      349.56    130.73 o 
   1   3   9      959.17     1032.22     94.55 o 
   2   3   9    11738.04    12450.96    167.49 o 
   3   3   9      627.85      838.30     97.63 o 
   4   3   9      966.52      825.43     99.71 o 
   5   3   9      536.64      603.35    103.26 o 
   6   3   9      339.69      429.49    102.83 o 
   7   3   9       42.91      129.84    110.28 o 
   8   3   9     1627.78     1508.32    136.95 o 
   9   3   9       54.16      100.47    124.30 o 
  10   3   9        1.59       33.61    127.72 o 
  11   3   9        0.67       85.48    139.11 o 
  12   3   9       81.05      228.98    136.34 o 
   0   4   9    35108.29    35746.08    453.49 o 
   1   4   9      295.74      408.24    102.26 o 
   2   4   9    53900.24    52380.11   1025.01 o 
   3   4   9      473.90      693.61    106.65 o 
   4   4   9    44464.39    41003.61   1228.04 o 
   5   4   9        7.13      120.83    100.02 o 
   6   4   9    10479.30    10242.35    400.49 o 
   7   4   9     1129.89     1121.74    117.23 o 
   8   4   9     2760.95     2881.63    259.48 o 
   9   4   9        1.86       -8.53    141.66 o 
  10   4   9     2188.34     2403.41    124.41 o 
  11   4   9       47.13       33.85    141.67 o 
  12   4   9      841.71      528.71    154.77 o 
   1   5   9      912.53      988.51    111.20 o 
   2   5   9     3266.12     3230.58    114.20 o 
   3   5   9      244.34      296.06    100.07 o 
   4   5   9      846.97      849.07    101.12 o 
   5   5   9      100.99       70.28    121.30 o 
   6   5   9      256.31      274.60    107.03 o 
   7   5   9      298.93      300.07    117.30 o 
   8   5   9      114.71      157.81    118.88 o 
   9   5   9        0.01       11.13    144.24 o 
  10   5   9       67.86      213.95    131.25 o 
  11   5   9       19.14       46.50    125.53 o 
  12   5   9        0.04     -294.02    318.47 o 
   0   6   9     5518.90     5120.75    231.33 o 
   1   6   9     1783.23     1714.17    116.85 o 
   2   6   9    14150.64    13474.04    263.43 o 
   3   6   9     1003.22      932.04     94.85 o 
   4   6   9    20991.45    20267.58    456.14 o 
   5   6   9       13.90      107.21    101.40 o 
   6   6   9     7908.64     7588.47    259.04 o 
   7   6   9      190.34       84.87    114.61 o 
   8   6   9     3772.91     3758.81    171.40 o 
   9   6   9       51.50      217.24    125.27 o 
  10   6   9      667.87      722.14    120.12 o 
  11   6   9       76.65      169.82    126.20 o 
   1   7   9       82.05      108.56    139.17 o 
   2   7   9      424.37      583.60    102.96 o 
   3   7   9      563.50      504.64    102.79 o 
   4   7   9     7901.36     7280.95    153.26 o 
   5   7   9        0.51       63.02    103.74 o 
   6   7   9     3937.01     3789.60    110.47 o 
   7   7   9        2.68       60.08    103.12 o 
   8   7   9      134.43      241.21    106.85 o 
   9   7   9       16.40      -64.80    143.87 o 
  10   7   9       12.54      -19.63    152.88 o 
  11   7   9       45.00       70.13    144.55 o 
   0   8   9      365.24      688.66    192.46 o 
   1   8   9     1691.34     1746.24    154.37 o 
   2   8   9      306.91      275.58    104.50 o 
   3   8   9        1.18       47.96     95.97 o 
   4   8   9       75.51      143.22    102.88 o 
   5   8   9     2397.97     2405.99    106.45 o 
   6   8   9        1.20       66.83    108.99 o 
   7   8   9        1.85        9.51    112.39 o 
   8   8   9     1002.65      782.26    110.87 o 
   9   8   9       23.82        5.99    113.39 o 
  10   8   9      291.11      399.60    165.08 o 
  11   8   9        3.29      -10.14    143.98 o 
   1   9   9      104.87      228.30    160.97 o 
   2   9   9     2641.86     2748.34    100.98 o 
   3   9   9       95.59      200.20     98.75 o 
   4   9   9     2914.64     2843.70    117.74 o 
   5   9   9       87.62      179.32    103.78 o 
   6   9   9     4702.58     4421.31    137.03 o 
   7   9   9      211.06      166.07    117.54 o 
   8   9   9      542.31      773.83    121.45 o 
   9   9   9       16.34      121.94    129.10 o 
  10   9   9      481.71      622.64    156.02 o 
  11   9   9        5.09       -5.50    146.73 o 
   0  10   9     2058.23     2005.01    209.39 o 
   1  10   9     4443.75     4432.04    207.35 o 
   2  10   9    15064.59    15461.63    456.64 o 
   3  10   9      399.08      379.34    105.72 o 
   4  10   9     4128.52     3932.59    116.64 o 
   5  10   9      569.64      613.89     95.84 o 
   6  10   9     2924.41     2929.34    120.23 o 
   7  10   9       11.32       77.40    104.46 o 
   8  10   9      171.49      170.73    122.58 o 
   9  10   9       55.05       -0.10    128.30 o 
  10  10   9       17.89       43.81    135.48 o 
  11  10   9        0.15       91.58    150.78 o 
   1  11   9       56.19      174.26    147.76 o 
   2  11   9      199.34      145.38    117.59 o 
   3  11   9        5.95       -3.95     95.26 o 
   4  11   9       86.19       99.83    107.30 o 
   5  11   9       89.23      170.14    113.79 o 
   6  11   9      493.12      575.18    114.37 o 
   7  11   9      481.32      568.85    118.79 o 
   8  11   9      592.70      622.80    124.98 o 
   9  11   9        0.08       93.96    131.97 o 
  10  11   9      451.13      531.51    162.90 o 
  11  11   9       90.66       85.43    174.91 o 
   0  12   9    16094.11    16990.48    286.08 o 
   1  12   9       70.97      156.87    116.68 o 
   2  12   9    18746.57    18125.96    842.44 o 
   3  12   9       52.43       85.03    121.68 o 
   4  12   9    23830.76    23115.30   1021.00 o 
   5  12   9       35.01       89.48    113.13 o 
   6  12   9     5989.72     5674.15    138.39 o 
   7  12   9      261.71      259.84    123.98 o 
   8  12   9     1027.80     1222.63    132.60 o 
   9  12   9        0.03       62.56    122.81 o 
  10  12   9      482.12      562.82    143.04 o 
  11  12   9        9.40      204.69    306.87 o 
   1  13   9     1303.35     1310.59    125.87 o 
   2  13   9     1175.91     1130.64    144.19 o 
   3  13   9       11.84      104.69    127.99 o 
   4  13   9       18.68      -59.96    120.14 o 
   5  13   9        0.00      148.71    100.88 o 
   6  13   9      950.11     1009.82    135.72 o 
   7  13   9        1.32       19.77    126.37 o 
   8  13   9      190.45      284.62    125.64 o 
   9  13   9        5.35      157.77    133.20 o 
  10  13   9       47.39      -43.01    141.43 o 
   0  14   9    10519.14    10863.19    236.64 o 
   1  14   9      200.91      177.46    116.74 o 
   2  14   9     9846.69     9509.06    375.99 o 
   3  14   9        3.57       58.03     99.90 o 
   4  14   9     5229.42     5368.31    149.22 o 
   5  14   9       33.54       66.57    109.62 o 
   6  14   9     9341.67     9007.54    340.43 o 
   7  14   9        6.32      -17.85    117.13 o 
   8  14   9     1442.03     1459.04    130.90 o 
   9  14   9       46.56      137.48    140.15 o 
  10  14   9      787.64      613.43    150.77 o 
   1  15   9       85.35      121.88    120.79 o 
   2  15   9     2171.47     1882.71    160.47 o 
   3  15   9        0.05       42.61    117.86 o 
   4  15   9      605.86      608.70    134.37 o 
   5  15   9      165.45      273.72    120.02 o 
   6  15   9      383.21      350.35    114.73 o 
   7  15   9      175.58      276.90    126.38 o 
   8  15   9        0.13      139.75    138.13 o 
   9  15   9        1.83      133.03    140.57 o 
  10  15   9       56.96      175.45    158.28 o 
   0  16   9      676.02      947.42    181.09 o 
   1  16   9      118.53      141.10    122.79 o 
   2  16   9       55.15      109.03    146.90 o 
   3  16   9        0.00       40.40    148.03 o 
   4  16   9      673.07      893.99    139.87 o 
   5  16   9        2.04      154.97    104.56 o 
   6  16   9     1532.78     1755.53    139.00 o 
   7  16   9       46.47      100.88    130.05 o 
   8  16   9     1228.18     1164.46    140.43 o 
   9  16   9        1.39       80.13    149.19 o 
   1  17   9      277.99      359.80    129.67 o 
   2  17   9      710.98      712.20    129.61 o 
   3  17   9       62.30      -14.95    143.65 o 
   4  17   9      427.84      485.82    146.57 o 
   5  17   9        0.04      -72.33    151.27 o 
   6  17   9     1050.27     1008.65    129.04 o 
   7  17   9      129.19      198.99    127.37 o 
   8  17   9      283.96      366.89    139.31 o 
   9  17   9       11.83     -149.32    149.32 o 
   0  18   9     1999.96     2049.79    197.45 o 
   1  18   9       24.98      117.55    128.89 o 
   2  18   9      279.37      292.18    114.93 o 
   3  18   9        9.21      114.98    187.12 o 
   4  18   9     1472.55     1445.92    156.57 o 
   5  18   9       87.23      234.85    156.66 o 
   6  18   9       10.22      -96.16    134.85 o 
   7  18   9        0.47      151.88    133.21 o 
   8  18   9        3.94      126.79    148.47 o 
   9  18   9       16.02       74.47    153.50 o 
   1  19   9       58.41      168.99    136.47 o 
   2  19   9       60.28        1.94    132.27 o 
   3  19   9        1.05       82.68    164.92 o 
   4  19   9     2379.49     2140.03    175.96 o 
   5  19   9        3.60       89.08    159.39 o 
   6  19   9      400.08      354.53    133.14 o 
   7  19   9        2.84      192.65    139.22 o 
   8  19   9       74.10       60.38    144.75 o 
   0  20   9      558.65      624.15    194.08 o 
   1  20   9        9.57      101.06    134.19 o 
   2  20   9     4620.61     4645.78    155.13 o 
   3  20   9       19.89      -36.81    139.23 o 
   4  20   9     4545.96     4122.98    291.90 o 
   5  20   9      230.47      160.53    158.95 o 
   6  20   9     1332.33     1334.26    143.40 o 
   7  20   9        1.42      -26.11    150.29 o 
   8  20   9      556.47      429.37    144.58 o 
   1  21   9        5.71       39.12    139.44 o 
   2  21   9        6.38       58.31    140.24 o 
   3  21   9       41.66      132.98    142.83 o 
   4  21   9      705.03      621.48    176.18 o 
   5  21   9       72.29      144.57    208.28 o 
   6  21   9      187.19      415.98    146.49 o 
   7  21   9        4.84      196.81    150.72 o 
   0  22   9     3521.09     3632.65    239.87 o 
   1  22   9       78.10      105.33    137.32 o 
   2  22   9     3176.51     3035.16    155.23 o 
   3  22   9       68.90      115.97    141.37 o 
   4  22   9     2816.94     2924.13    276.23 o 
   5  22   9       14.03     -259.70    279.91 o 
   6  22   9     1072.17      972.46    183.26 o 
   7  22   9        0.73       30.58    154.55 o 
   1  23   9        5.41      188.70    143.44 o 
   2  23   9        1.83       65.39    148.88 o 
   3  23   9        0.06       30.23    152.78 o 
   4  23   9        3.80      -23.01    164.03 o 
   5  23   9       70.51      137.45    286.18 o 
   6  23   9        3.15     -105.19    235.21 o 
   0  24   9     1563.69     1484.70    223.08 o 
   1  24   9        9.04       43.83    153.10 o 
   2  24   9      891.27      767.64    156.87 o 
   3  24   9      138.61      115.91    153.04 o 
   4  24   9      246.47      120.90    174.23 o 
   5  24   9        2.47      247.95    233.58 o 
   6  24   9      461.54      235.25    310.16 o 
   1  25   9       56.95       88.87    159.86 o 
   2  25   9      207.32      309.74    155.87 o 
   3  25   9       13.65       48.88    162.75 o 
   4  25   9        3.53       79.21    182.06 o 
   5  25   9        1.85      -83.99    210.56 o 
   0  26   9      363.70       96.13    236.96 o 
   1  26   9       16.71      140.57    162.98 o 
   2  26   9        0.00      131.16    168.44 o 
   3  26   9        4.25       89.75    164.88 o 
   4  26   9        0.01      107.01    188.31 o 
   1  27   9       52.46      165.37    176.75 o 
   2  27   9       62.56      -56.25    171.27 o 
   0   0  10    42926.41    43339.79    614.53 o 
   1   0  10      138.56       66.36    119.30 o 
   2   0  10    90019.73    88359.70   1209.54 o 
   3   0  10     6169.22     6750.64    172.43 o 
   4   0  10    22577.59    21350.07    564.61 o 
   5   0  10     4271.75     3857.15    156.73 o 
   6   0  10     5377.04     5222.20    449.02 o 
   7   0  10     2674.20     2581.14    225.06 o 
   8   0  10     1467.97     1421.80    190.11 o 
   9   0  10        4.66      -35.01    174.67 o 
  10   0  10     1307.24     1352.71    159.37 o 
  11   0  10      266.40      181.06    186.52 o 
  12   0  10      619.22      294.38    272.31 o 
   1   1  10     2562.66     2415.29    116.16 o 
   2   1  10       12.78       44.44     86.16 o 
   3   1  10     5592.94     5361.55    114.97 o 
   4   1  10       21.45      -30.73     94.76 o 
   5   1  10      826.99      756.06     88.62 o 
   6   1  10        5.73       -7.11    115.14 o 
   7   1  10       81.81       93.44    123.86 o 
   8   1  10      117.75      320.75    133.36 o 
   9   1  10      493.19      536.22    123.47 o 
  10   1  10        7.31      136.03    128.36 o 
  11   1  10       37.13      227.19    137.46 o 
  12   1  10       27.02       83.12    151.88 o 
   0   2  10     8136.15     8429.70    227.29 o 
   1   2  10       30.41       74.55     95.47 o 
   2   2  10    20074.01    20370.10    355.41 o 
   3   2  10       28.18       32.86     86.61 o 
   4   2  10    11261.63    10086.60    305.37 o 
   5   2  10        2.13       34.66     98.99 o 
   6   2  10     1985.29     2130.33    123.10 o 
   7   2  10     2927.35     2963.45    144.02 o 
   8   2  10     3167.10     3106.29    126.04 o 
   9   2  10       64.52       28.81    119.61 o 
  10   2  10      929.34     1032.19    117.17 o 
  11   2  10        0.61      124.37    121.45 o 
  12   2  10      309.21      276.91    152.97 o 
   1   3  10     6797.46     6350.98    138.98 o 
   2   3  10     4943.64     5581.59    134.30 o 
   3   3  10    14769.26    13969.15    287.82 o 
   4   3  10      453.36      504.87     97.17 o 
   5   3  10    12380.56    12517.78    629.26 o 
   6   3  10     1086.86     1104.35    106.13 o 
   7   3  10     1801.13     1945.14    130.57 o 
   8   3  10       15.18        4.32    135.44 o 
   9   3  10      901.91      949.57    127.13 o 
  10   3  10      148.21      214.00    130.33 o 
  11   3  10      542.55      330.44    127.04 o 
  12   3  10      310.76      198.52    152.03 o 
   0   4  10    12589.30    14816.67    288.52 o 
   1   4  10     1068.92     1128.27    107.35 o 
   2   4  10     2588.37     2649.34    108.19 o 
   3   4  10       81.73       77.65     90.72 o 
   4   4  10      156.20      130.61    110.87 o 
   5   4  10        4.58       40.76    105.00 o 
   6   4  10      929.89      981.15    109.36 o 
   7   4  10      933.53      876.53    100.78 o 
   8   4  10      211.24      318.92    104.94 o 
   9   4  10      312.89      196.35    145.83 o 
  10   4  10      115.49       58.55    133.10 o 
  11   4  10       56.72      216.77    123.86 o 
   1   5  10     3963.90     3594.08    170.07 o 
   2   5  10      503.13      540.57     94.20 o 
   3   5  10    25223.76    24584.40    624.26 o 
   4   5  10      707.13      846.02     89.31 o 
   5   5  10     9811.52     9766.98    332.04 o 
   6   5  10      930.11      962.26    112.05 o 
   7   5  10     1083.53     1113.24    116.50 o 
   8   5  10       27.53       59.26    107.23 o 
   9   5  10     1187.20     1510.96    130.47 o 
  10   5  10      199.98      227.99    119.43 o 
  11   5  10      765.88      830.47    144.13 o 
   0   6  10       77.16       -3.29    182.43 o 
   1   6  10     1296.63     1268.35    146.45 o 
   2   6  10     1924.08     1648.80    109.40 o 
   3   6  10     2148.23     1935.88    102.97 o 
   4   6  10      533.40      485.16    100.99 o 
   5   6  10      118.21      160.66    101.60 o 
   6   6  10     3990.54     3905.88    124.51 o 
   7   6  10      315.86      315.18    113.65 o 
   8   6  10      589.68      682.82    123.22 o 
   9   6  10       93.19      -39.18    143.05 o 
  10   6  10      677.24      877.12    153.95 o 
  11   6  10       10.04      226.21    128.58 o 
   1   7  10       18.14      118.65    146.55 o 
   2   7  10      412.23      480.74    102.61 o 
   3   7  10    11211.16    11354.34    167.60 o 
   4   7  10       51.93       72.12     88.52 o 
   5   7  10     2878.25     2922.37    105.48 o 
   6   7  10        4.03       16.86    101.10 o 
   7   7  10     1002.60      977.87    117.81 o 
   8   7  10       84.87       94.55    118.36 o 
   9   7  10      299.78      326.58    128.27 o 
  10   7  10      206.07      257.78    152.26 o 
  11   7  10      128.74      116.93    128.37 o 
   0   8  10    11567.75    11227.16    280.23 o 
   1   8  10      652.29      719.80    165.18 o 
   2   8  10     1886.43     1567.16     97.27 o 
   3   8  10      935.81      952.45     93.29 o 
   4   8  10    25660.48    24147.85    359.22 o 
   5   8  10      885.58      897.51    112.30 o 
   6   8  10     5520.08     5447.78    196.63 o 
   7   8  10      402.80      418.59    110.80 o 
   8   8  10     1907.16     2025.43    115.25 o 
   9   8  10       45.07       85.71    113.60 o 
  10   8  10     1797.09     2065.70    190.37 o 
  11   8  10      141.32       84.22    146.35 o 
   1   9  10     1346.83     1428.88    200.92 o 
   2   9  10       94.23       64.75    108.41 o 
   3   9  10       31.37      137.90    103.92 o 
   4   9  10        0.57       31.02    102.92 o 
   5   9  10      318.23      291.51    110.63 o 
   6   9  10     1830.78     1636.15    116.69 o 
   7   9  10        3.22      -93.21    117.66 o 
   8   9  10        6.62       55.38    122.62 o 
   9   9  10      296.70      256.81    130.29 o 
  10   9  10       89.36       18.35    156.30 o 
  11   9  10      112.13      194.09    146.43 o 
   0  10  10    14137.50    14406.68    305.93 o 
   1  10  10      681.97      769.09    162.52 o 
   2  10  10    20012.96    19490.17    493.85 o 
   3  10  10      124.10      207.66    104.69 o 
   4  10  10     5411.37     5153.34    151.90 o 
   5  10  10     3622.10     3437.52    136.48 o 
   6  10  10     7319.28     6968.14    242.21 o 
   7  10  10      326.38      378.54    118.30 o 
   8  10  10     1013.27     1055.51    124.30 o 
   9  10  10       78.81      265.90    128.17 o 
  10  10  10      216.29      243.37    160.12 o 
  11  10  10      259.47      292.10    174.04 o 
   1  11  10     5509.30     5761.90    272.26 o 
   2  11  10      225.29      220.89     94.98 o 
   3  11  10     6023.83     5715.81    209.52 o 
   4  11  10       55.56       25.54    101.12 o 
   5  11  10     4508.17     4516.19    129.42 o 
   6  11  10      544.31      592.52    114.62 o 
   7  11  10      684.29      748.07    117.89 o 
   8  11  10       42.94      250.65    122.58 o 
   9  11  10       81.67      221.55    118.61 o 
  10  11  10        1.57      220.98    140.92 o 
  11  11  10       95.52      231.79    145.44 o 
   0  12  10    13098.90    13313.98    253.58 o 
   1  12  10      457.62      444.94    130.49 o 
   2  12  10     3040.69     3110.70    178.47 o 
   3  12  10       23.49       47.11     95.93 o 
   4  12  10     2585.04     2546.43    121.58 o 
   5  12  10      260.27      141.01    103.06 o 
   6  12  10       77.96      152.90    119.40 o 
   7  12  10     1683.94     1555.89    125.68 o 
   8  12  10      143.48      341.65    115.63 o 
   9  12  10       43.81      202.82    134.66 o 
  10  12  10        0.46      137.42    117.51 o 
   1  13  10    13278.38    13326.02    477.52 o 
   2  13  10     1501.41     1586.08    170.89 o 
   3  13  10      879.30      986.46    120.13 o 
   4  13  10     1837.73     1755.41    108.45 o 
   5  13  10     4613.81     4430.36    149.76 o 
   6  13  10      763.89      648.20    122.06 o 
   7  13  10     1468.18     1472.49    125.37 o 
   8  13  10      946.22      955.65    129.67 o 
   9  13  10      238.73      395.84    134.70 o 
  10  13  10       65.95      132.57    143.48 o 
   0  14  10       85.40      128.88    188.15 o 
   1  14  10     1420.93     1298.44    128.70 o 
   2  14  10        1.01       28.84    207.04 o 
   3  14  10     3643.29     3321.14    142.28 o 
   4  14  10      528.36      607.08    113.23 o 
   5  14  10      326.34      294.88    122.31 o 
   6  14  10      234.52      218.25    125.09 o 
   7  14  10       76.55      205.05    107.46 o 
   8  14  10      402.90      532.30    117.79 o 
   9  14  10       95.31      197.55    140.20 o 
  10  14  10       57.67      121.85    148.14 o 
   1  15  10     1857.55     1982.02    132.13 o 
   2  15  10        0.09      -30.74    142.86 o 
   3  15  10       15.46      137.48    131.22 o 
   4  15  10       29.37      165.18    119.75 o 
   5  15  10     2719.87     2563.08    131.48 o 
   6  15  10       34.03        2.00    112.35 o 
   7  15  10     1079.73     1043.79    132.63 o 
   8  15  10      321.11      307.68    132.33 o 
   9  15  10      465.05      339.75    143.14 o 
  10  15  10      106.17       86.05    151.80 o 
   0  16  10     3412.77     3443.82    208.81 o 
   1  16  10      217.75      245.40    127.61 o 
   2  16  10     4390.35     4428.01    185.66 o 
   3  16  10      355.82      244.62    175.53 o 
   4  16  10     3953.26     3723.72    148.86 o 
   5  16  10      193.20      264.94    128.78 o 
   6  16  10     2163.55     2205.43    136.61 o 
   7  16  10      215.63      234.29    131.13 o 
   8  16  10      264.63      310.25    141.67 o 
   9  16  10        9.58       56.17    130.63 o 
   1  17  10       62.71      208.63    128.84 o 
   2  17  10       19.53      103.15    115.29 o 
   3  17  10      266.93      423.63    218.32 o 
   4  17  10      380.99      577.64    139.13 o 
   5  17  10       16.60      131.32    111.44 o 
   6  17  10        0.85       21.35    128.30 o 
   7  17  10      332.55      342.83    133.12 o 
   8  17  10       10.54       80.83    139.99 o 
   9  17  10       44.17      210.63    148.24 o 
   0  18  10     3922.27     4064.90    184.34 o 
   1  18  10       36.98       65.86    132.52 o 
   2  18  10     3111.55     3243.90    158.86 o 
   3  18  10      665.50      748.87    187.86 o 
   4  18  10     2944.43     2958.66    203.07 o 
   5  18  10     1205.83     1149.70    139.64 o 
   6  18  10     2320.66     2301.91    167.57 o 
   7  18  10      384.56      408.03    123.87 o 
   8  18  10      735.84      768.86    153.25 o 
   9  18  10      255.29      156.14    152.88 o 
   1  19  10      105.05      265.82    143.30 o 
   2  19  10        1.80      -25.91    137.74 o 
   3  19  10     1676.24     1806.43    170.55 o 
   4  19  10       22.60      170.83    242.93 o 
   5  19  10      878.33      944.41    137.16 o 
   6  19  10       67.00      106.99    138.23 o 
   7  19  10       30.56      -17.74    146.85 o 
   8  19  10       10.79       88.00    148.77 o 
   0  20  10     3771.04     3690.13    223.79 o 
   1  20  10        3.16      112.83    127.70 o 
   2  20  10      376.45      470.88    143.49 o 
   3  20  10     1118.07     1070.07    149.14 o 
   4  20  10      439.50      548.39    257.82 o 
   5  20  10      738.28      657.90    174.50 o 
   6  20  10      762.19      772.96    141.01 o 
   7  20  10       17.01      106.08    156.07 o 
   8  20  10      147.87      285.00    161.59 o 
   1  21  10      282.20      384.76    145.81 o 
   2  21  10      362.22      420.62    143.67 o 
   3  21  10     2975.44     3046.24    159.69 o 
   4  21  10       11.95      253.87    203.45 o 
   5  21  10      876.25      849.40    216.60 o 
   6  21  10      349.42      405.82    149.74 o 
   7  21  10      481.76      538.90    145.34 o 
   0  22  10      586.31      458.48    213.25 o 
   1  22  10       23.73       64.18    147.20 o 
   2  22  10       61.01       75.97    150.20 o 
   3  22  10        8.09       89.27    149.13 o 
   4  22  10       69.05      170.39    164.86 o 
   5  22  10       64.02      143.11    211.71 o 
   6  22  10       16.67      155.72    180.60 o 
   7  22  10        4.38      135.21    163.13 o 
   1  23  10     1061.79     1139.29    159.01 o 
   2  23  10      225.65      279.83    152.68 o 
   3  23  10      143.74      152.13    154.42 o 
   4  23  10      111.46       59.25    172.54 o 
   5  23  10      470.51      545.72    197.52 o 
   6  23  10       80.10      178.36    241.03 o 
   0  24  10       17.63       50.27    266.96 o 
   1  24  10       42.69      119.77    155.28 o 
   2  24  10     1063.09     1084.57    162.83 o 
   3  24  10       40.03       74.01    167.80 o 
   4  24  10      937.15      993.11    187.40 o 
   5  24  10       66.90       78.47    163.53 o 
   1  25  10      694.38      557.17    165.40 o 
   2  25  10       34.89      181.82    161.23 o 
   3  25  10        0.38      149.32    178.61 o 
   4  25  10       13.68       93.10    189.59 o 
   0  26  10     1643.76     1905.98    356.79 o 
   1  26  10       57.81      -13.37    178.32 o 
   2  26  10     1432.28     1094.84    175.15 o 
   3  26  10        2.18      291.95    185.68 o 
   1  27  10        0.70      152.78    181.94 o 
   2  27  10        2.76       67.64    249.26 o 
   1   1  11    45375.89    45348.97    707.13 o 
   2   1  11      841.79      897.89     96.50 o 
   3   1  11    61633.21    60316.55   1050.53 o 
   4   1  11        7.68      -37.00    103.83 o 
   5   1  11    19653.45    18336.72    782.07 o 
   6   1  11       60.43       37.19    101.83 o 
   7   1  11     1711.32     1822.77    130.23 o 
   8   1  11     1218.82     1279.66    165.42 o 
   9   1  11     1528.52     1523.36    115.11 o 
  10   1  11       11.37       16.17    127.31 o 
  11   1  11      941.04      882.26    127.15 o 
  12   1  11        0.42      100.86    137.87 o 
   0   2  11      129.58       76.87    142.91 o 
   1   2  11     1641.52     1759.36    101.81 o 
   2   2  11      199.06      276.23     94.82 o 
   3   2  11      193.91      241.52     88.82 o 
   4   2  11       65.44       32.65     91.84 o 
   5   2  11     1640.48     1802.83    106.73 o 
   6   2  11      380.76      470.04    118.25 o 
   7   2  11     1340.23     1343.62    104.98 o 
   8   2  11       35.39       12.04    136.68 o 
   9   2  11      211.89      298.11    111.22 o 
  10   2  11       21.09       20.92    116.48 o 
  11   2  11      121.64      153.70    124.53 o 
  12   2  11      132.37      136.82    312.36 o 
   1   3  11     3281.52     3092.17    115.74 o 
   2   3  11      526.80      584.79     99.29 o 
   3   3  11     5062.28     4911.21    116.80 o 
   4   3  11        0.22       25.92     92.29 o 
   5   3  11     7562.16     7360.16    253.73 o 
   6   3  11        8.31       85.05    103.63 o 
   7   3  11      544.94      568.46    102.08 o 
   8   3  11        7.20       58.34    117.62 o 
   9   3  11     1511.86     1639.95    128.58 o 
  10   3  11        1.19      143.61    131.53 o 
  11   3  11       26.49       98.22    126.03 o 
   0   4  11       94.19       58.65    150.42 o 
   1   4  11     6269.95     6649.34    147.59 o 
   2   4  11       52.07       75.87     98.41 o 
   3   4  11      427.75      354.11     95.35 o 
   4   4  11      626.02      611.35    107.62 o 
   5   4  11     2083.84     2075.68     99.12 o 
   6   4  11      664.42      630.11     96.09 o 
   7   4  11     4126.68     4013.15    127.64 o 
   8   4  11       16.07      147.33    108.34 o 
   9   4  11      238.81      339.52    128.84 o 
  10   4  11        9.64       56.87    118.49 o 
  11   4  11      275.13      408.04    143.00 o 
   1   5  11     9044.89     8809.14    403.91 o 
   2   5  11     1183.70     1375.72    116.06 o 
   3   5  11      584.81      484.60    115.27 o 
   4   5  11      115.66      184.49    102.95 o 
   5   5  11      912.49      912.36    110.43 o 
   6   5  11      131.73      147.81    106.53 o 
   7   5  11       46.17      170.49    109.32 o 
   8   5  11       10.14       21.14    104.09 o 
   9   5  11      264.05      290.12    145.33 o 
  10   5  11      108.67      142.61    133.30 o 
  11   5  11      387.01      578.00    126.33 o 
   0   6  11    14966.80    16627.35    322.70 o 
   1   6  11     1596.10     1513.25    148.18 o 
   2   6  11      295.72      399.53     88.35 o 
   3   6  11     3849.73     4075.79    109.32 o 
   4   6  11       15.66       17.33     96.29 o 
   5   6  11      719.88      743.71    104.57 o 
   6   6  11      534.48      529.76    110.13 o 
   7   6  11     1218.85     1284.86    118.19 o 
   8   6  11       10.07      -61.72    106.37 o 
   9   6  11       42.63       60.06    126.24 o 
  10   6  11       12.43     -114.30    149.05 o 
  11   6  11      189.61      420.91    140.48 o 
   1   7  11    14274.24    13830.73    266.05 o 
   2   7  11        0.02       12.05    101.13 o 
   3   7  11    15575.52    14615.38    211.99 o 
   4   7  11     1494.33     1387.45     93.15 o 
   5   7  11    10383.95    10134.45    281.82 o 
   6   7  11      949.57      873.31    111.96 o 
   7   7  11     6694.13     6323.55    204.18 o 
   8   7  11      192.60      237.79    110.62 o 
   9   7  11     1376.63     1377.48    130.09 o 
  10   7  11       20.97       82.75    121.58 o 
  11   7  11     1638.28     1787.81    151.69 o 
   0   8  11       85.10      153.91    193.71 o 
   1   8  11      116.91      202.65    180.55 o 
   2   8  11      174.97      187.32    105.22 o 
   3   8  11        5.76       16.88     95.44 o 
   4   8  11       24.25       81.94    107.07 o 
   5   8  11     2564.85     2482.58    112.60 o 
   6   8  11      977.26      899.64    101.37 o 
   7   8  11      466.62      461.83    116.78 o 
   8   8  11       84.85      136.57    109.21 o 
   9   8  11       94.75      237.75    127.45 o 
  10   8  11       18.64       20.77    155.07 o 
  11   8  11        0.10      113.24    122.63 o 
   1   9  11    22319.75    22606.18    338.22 o 
   2   9  11     6733.32     7039.53    131.48 o 
   3   9  11    21141.56    20591.98    309.62 o 
   4   9  11       43.66       38.32    104.76 o 
   5   9  11    19987.56    19207.52    407.81 o 
   6   9  11     1638.59     1703.15    126.77 o 
   7   9  11     5199.71     5140.04    141.14 o 
   8   9  11       13.49       64.12     99.82 o 
   9   9  11     1333.38     1469.22    118.63 o 
  10   9  11        1.71       -2.00    156.72 o 
  11   9  11      884.37      851.03    145.05 o 
   0  10  11      556.37      564.06    197.01 o 
   1  10  11      204.42      343.86    184.15 o 
   2  10  11       10.64       72.86    114.53 o 
   3  10  11      798.59      747.19    111.67 o 
   4  10  11        3.03       51.58    111.72 o 
   5  10  11     2889.96     2663.81    124.51 o 
   6  10  11      170.47      285.64    114.10 o 
   7  10  11       11.90       12.51    117.29 o 
   8  10  11      216.53      232.94    110.83 o 
   9  10  11       64.87       71.88    105.29 o 
  10  10  11       25.51      103.52    141.18 o 
  11  10  11      150.01      156.71    172.17 o 
   1  11  11    19354.92    19141.73    289.32 o 
   2  11  11       14.28       61.41    146.24 o 
   3  11  11     8779.31     8277.09    186.94 o 
   4  11  11      521.20      586.84    100.36 o 
   5  11  11     4412.67     4395.78    139.41 o 
   6  11  11     1614.80     1572.07    125.54 o 
   7  11  11      982.70     1056.90    127.68 o 
   8  11  11       38.06      -24.49    103.60 o 
   9  11  11       91.20       99.40    133.14 o 
  10  11  11        2.34      -11.57    125.68 o 
   0  12  11        0.73       49.37    198.26 o 
   1  12  11      608.37      657.13    140.92 o 
   2  12  11      952.68      934.10    153.20 o 
   3  12  11       66.52       44.54    112.92 o 
   4  12  11      836.81      876.45    101.57 o 
   5  12  11     3502.46     3445.33    152.58 o 
   6  12  11        2.30       37.16    116.33 o 
   7  12  11      744.41      731.92    110.45 o 
   8  12  11       75.11      137.60    114.42 o 
   9  12  11      398.85      265.56    136.51 o 
  10  12  11      281.76      371.37    142.30 o 
   1  13  11     1775.48     1932.73    153.03 o 
   2  13  11      582.79      429.79    176.31 o 
   3  13  11        6.39      118.26    116.97 o 
   4  13  11      724.89      800.96    117.38 o 
   5  13  11      492.02      542.61    118.12 o 
   6  13  11      160.53      241.36    119.23 o 
   7  13  11        1.63        3.04    109.02 o 
   8  13  11      125.10      110.37    130.40 o 
   9  13  11      103.32      130.33    138.79 o 
  10  13  11        0.01      117.62    128.41 o 
   0  14  11       46.92       41.53    207.51 o 
   1  14  11      195.91      214.82    134.89 o 
   2  14  11     1308.77     1323.66    160.90 o 
   3  14  11      532.76      603.94    120.41 o 
   4  14  11      150.77      356.99    118.53 o 
   5  14  11     1155.96     1076.28    127.09 o 
   6  14  11        3.16      -19.68    108.67 o 
   7  14  11      174.42      280.81    122.38 o 
   8  14  11      256.26      330.62    135.12 o 
   9  14  11      283.29      332.64    146.53 o 
  10  14  11       25.18       47.04    136.01 o 
   1  15  11     3624.40     3929.40    159.17 o 
   2  15  11        0.75       35.55    156.78 o 
   3  15  11     8075.09     7736.62    368.02 o 
   4  15  11       66.11      147.93    113.74 o 
   5  15  11     3141.82     3146.62    138.12 o 
   6  15  11       57.33      112.94    107.17 o 
   7  15  11      922.96      824.01    136.74 o 
   8  15  11        0.71      -26.90    137.85 o 
   9  15  11      345.74      374.92    143.35 o 
  10  15  11       23.07     -130.59    212.38 o 
   0  16  11      444.33      594.41    199.13 o 
   1  16  11      104.81      231.16    139.45 o 
   2  16  11      403.20      590.87    119.70 o 
   3  16  11        8.81       26.75    156.28 o 
   4  16  11       80.36      177.57    128.65 o 
   5  16  11        0.59     -128.90    128.90 o 
   6  16  11       25.90      123.27    153.94 o 
   7  16  11      118.38      242.28    129.47 o 
   8  16  11        7.44      220.32    136.67 o 
   9  16  11        4.82      -81.02    145.91 o 
   1  17  11     8959.87     8751.56    247.98 o 
   2  17  11      173.31      236.73    121.62 o 
   3  17  11     6852.91     6269.44    696.42 o 
   4  17  11       52.92       78.48    126.70 o 
   5  17  11     6266.60     6096.03    152.02 o 
   6  17  11        0.59       19.50    136.19 o 
   7  17  11     2126.89     2119.80    195.90 o 
   8  17  11        9.99      -79.32    139.02 o 
   9  17  11      651.66      852.96    158.33 o 
   0  18  11      151.50      102.52    160.80 o 
   1  18  11      344.95      468.97    144.62 o 
   2  18  11        0.11      -45.64    150.27 o 
   3  18  11       11.54      167.41    186.84 o 
   4  18  11       66.29       27.90    137.64 o 
   5  18  11        4.13       65.93    136.21 o 
   6  18  11        1.12       69.98    129.83 o 
   7  18  11      393.02      446.29    137.05 o 
   8  18  11      212.85      129.38    151.87 o 
   9  18  11       22.35      125.38    302.80 o 
   1  19  11     4561.88     4752.02    230.15 o 
   2  19  11       10.95     -113.02    154.46 o 
   3  19  11     1496.89     1751.40    208.87 o 
   4  19  11      700.55      577.00    194.59 o 
   5  19  11     3050.44     3007.25    133.52 o 
   6  19  11       18.43       70.26    141.75 o 
   7  19  11     1717.24     1769.89    155.36 o 
   8  19  11       10.72      181.78    157.20 o 
   0  20  11     1407.76     1190.33    225.11 o 
   1  20  11        6.42       41.49    147.20 o 
   2  20  11      238.22      312.28    153.78 o 
   3  20  11        0.08       10.23    159.92 o 
   4  20  11      146.95      119.26    193.92 o 
   5  20  11      167.14      256.21    174.29 o 
   6  20  11       70.91       60.88    151.28 o 
   7  20  11      173.58      369.24    159.43 o 
   8  20  11        1.82       34.11    170.34 o 
   1  21  11     1840.25     1754.43    160.34 o 
   2  21  11       24.10       79.35    158.74 o 
   3  21  11        8.77       93.01    160.58 o 
   4  21  11       23.95      -41.95    173.21 o 
   5  21  11       31.91      112.08    212.04 o 
   6  21  11        2.69       25.48    153.06 o 
   7  21  11      161.95        5.07    163.22 o 
   0  22  11      760.60      623.74    231.70 o 
   1  22  11       16.88      186.47    159.39 o 
   2  22  11      168.82      182.50    160.64 o 
   3  22  11      101.56      129.31    164.79 o 
   4  22  11      409.46      490.91    155.48 o 
   5  22  11       71.20      146.31    215.96 o 
   6  22  11       53.57       41.47    192.38 o 
   7  22  11      147.86      228.36    173.12 o 
   1  23  11        0.94       61.79    160.36 o 
   2  23  11       20.17       86.98    167.44 o 
   3  23  11     1228.31     1031.46    175.46 o 
   4  23  11        2.05       47.55    159.70 o 
   5  23  11      543.66      508.06    192.90 o 
   6  23  11        7.42      -11.30    233.72 o 
   0  24  11       84.65       73.99    249.98 o 
   1  24  11        0.69       42.72    169.86 o 
   2  24  11       91.47      134.75    176.38 o 
   3  24  11       72.81       98.63    179.59 o 
   4  24  11       51.63       16.28    161.71 o 
   5  24  11       28.91       88.74    168.29 o 
   1  25  11     1358.16     1391.06    196.54 o 
   2  25  11       50.13      132.58    181.68 o 
   3  25  11     2329.85     1592.63    181.65 o 
   4  25  11       38.14      147.22    169.47 o 
   0  26  11       90.31      219.10    289.16 o 
   1  26  11        0.13       42.34    195.50 o 
   2  26  11       34.05       -7.70    192.90 o 
   3  26  11       32.76      230.73    181.77 o 
   1  27  11      921.66      737.41    215.38 o 
   0   0  12    23095.31    24565.27    448.08 o 
   1   0  12      436.92      322.47    125.56 o 
   2   0  12    14061.24    14041.60    342.68 o 
   3   0  12       37.91      -20.79    121.11 o 
   4   0  12    10145.19     9768.83    425.36 o 
   5   0  12      404.08      387.36    137.73 o 
   6   0  12       43.42       35.55    142.13 o 
   7   0  12     3439.63     3450.04    231.17 o 
   8   0  12     1416.97     1575.84    150.17 o 
   9   0  12      339.47      175.11    143.95 o 
  10   0  12      509.53      733.45    273.02 o 
  11   0  12      301.75      528.38    201.71 o 
   1   1  12      717.18      691.40    135.91 o 
   2   1  12     1537.18     1684.51    100.41 o 
   3   1  12      588.85      467.39     90.39 o 
   4   1  12     1958.20     2032.60    117.93 o 
   5   1  12     2502.25     2382.33    109.79 o 
   6   1  12       87.08      126.15    103.44 o 
   7   1  12     1477.63     1489.55    117.45 o 
   8   1  12      461.21      486.20    134.93 o 
   9   1  12      147.51      233.36    125.03 o 
  10   1  12        2.46      183.13    127.57 o 
  11   1  12      235.01      199.60    142.00 o 
   0   2  12      829.44      769.67    137.86 o 
   1   2  12     1470.05     1840.39    107.75 o 
   2   2  12    22007.40    23223.38    341.41 o 
   3   2  12      358.05      434.62     93.24 o 
   4   2  12     1027.77      995.20    113.14 o 
   5   2  12     2471.01     2306.05    100.64 o 
   6   2  12     1203.30     1479.48    157.81 o 
   7   2  12     1779.64     1714.26     95.74 o 
   8   2  12      258.84      356.10    157.04 o 
   9   2  12      612.42      603.90    123.49 o 
  10   2  12      217.58      290.84    130.70 o 
  11   2  12      173.74      171.14    115.29 o 
   1   3  12    21456.49    20889.47    402.12 o 
   2   3  12     1679.01     1774.19    108.09 o 
   3   3  12    33394.25    31678.06    640.44 o 
   4   3  12       69.66       86.17     94.01 o 
   5   3  12     8976.63     9054.85    302.12 o 
   6   3  12     1133.29     1135.60    109.85 o 
   7   3  12     4345.96     4158.71    215.21 o 
   8   3  12      115.21      205.35    120.08 o 
   9   3  12     2095.64     2408.68    151.51 o 
  10   3  12       98.18      206.13    132.47 o 
  11   3  12     1247.82     1391.79    152.49 o 
   0   4  12       55.77       48.23    143.62 o 
   1   4  12     3678.40     4085.35    183.25 o 
   2   4  12       76.62      117.47     81.93 o 
   3   4  12     2072.93     2049.66    113.73 o 
   4   4  12      217.23      334.27    108.99 o 
   5   4  12      759.12      948.40    117.14 o 
   6   4  12       54.69       93.61     86.51 o 
   7   4  12      737.02      782.90    103.01 o 
   8   4  12      672.02      669.36    123.31 o 
   9   4  12       54.85      257.21    143.04 o 
  10   4  12       37.96       73.43    119.72 o 
  11   4  12        0.34      114.11    141.67 o 
   1   5  12    23407.39    22919.76   1157.35 o 
   2   5  12      363.52      349.15    103.87 o 
   3   5  12    33611.72    32826.16    241.91 o 
   4   5  12     1770.67     1694.98    107.78 o 
   5   5  12    21423.22    19921.79    815.24 o 
   6   5  12      598.89      721.34    108.76 o 
   7   5  12     5325.91     5383.00    163.68 o 
   8   5  12       12.73       43.21    118.86 o 
   9   5  12     2847.71     2704.48    154.45 o 
  10   5  12       13.07      179.58    132.26 o 
  11   5  12      961.93     1098.54    146.23 o 
   0   6  12      278.79      231.96    189.33 o 
   1   6  12     2321.65     2652.30    199.83 o 
   2   6  12     1963.45     2046.06    113.33 o 
   3   6  12      675.39      642.88     90.36 o 
   4   6  12     4861.78     4639.52    128.13 o 
   5   6  12      475.07      475.43    107.54 o 
   6   6  12      267.83      278.15    107.92 o 
   7   6  12      325.77      427.88    104.83 o 
   8   6  12      202.44      102.15    120.15 o 
   9   6  12      325.72      379.82    127.73 o 
  10   6  12      141.45      201.51    155.18 o 
  11   6  12      133.05      273.01    130.63 o 
   1   7  12      996.69      938.60    169.13 o 
   2   7  12      489.95      431.16    107.48 o 
   3   7  12     6426.72     6016.10    172.63 o 
   4   7  12      203.64      302.34    105.35 o 
   5   7  12     4979.21     4772.85    174.19 o 
   6   7  12      887.48     1099.16    112.27 o 
   7   7  12     3187.05     3133.21    119.35 o 
   8   7  12      247.22      177.34    120.70 o 
   9   7  12     1172.68     1229.01    132.11 o 
  10   7  12        7.44     -100.27    155.85 o 
  11   7  12      506.45      481.98    147.95 o 
   0   8  12     9678.66    10727.98    278.97 o 
   1   8  12      670.32      723.30    184.94 o 
   2   8  12     2649.58     2469.71    118.01 o 
   3   8  12     1304.54     1297.96     94.75 o 
   4   8  12     3613.71     3612.63    117.56 o 
   5   8  12     5970.04     5632.31    133.62 o 
   6   8  12     3419.07     3416.82    135.23 o 
   7   8  12     1387.82     1262.68    118.64 o 
   8   8  12      650.54      727.17    123.49 o 
   9   8  12      187.08      247.12    129.53 o 
  10   8  12       94.10      333.18    157.15 o 
  11   8  12      231.55      371.14    151.44 o 
   1   9  12      159.44      102.03    185.88 o 
   2   9  12      724.77      790.47    111.99 o 
   3   9  12       41.87      136.58    107.30 o 
   4   9  12     3254.89     3137.93    129.78 o 
   5   9  12      148.71       88.44    113.72 o 
   6   9  12     2055.24     1820.06    120.83 o 
   7   9  12        3.61       76.18    116.26 o 
   8   9  12       56.15      150.02    121.85 o 
   9   9  12        2.00      -48.12    128.02 o 
  10   9  12       66.90       58.06    126.01 o 
  11   9  12        1.97      251.55    173.78 o 
   0  10  12     2541.36     2467.67    211.74 o 
   1  10  12       14.82        1.10    180.86 o 
   2  10  12     7484.76     7131.28    143.79 o 
   3  10  12     1046.54     1061.02    113.10 o 
   4  10  12     5720.89     5527.56    123.25 o 
   5  10  12      152.19       46.39    113.30 o 
   6  10  12     1232.44     1076.03    117.76 o 
   7  10  12      771.49      835.69    119.82 o 
   8  10  12       89.42      170.77    129.42 o 
   9  10  12      259.65      333.85    131.07 o 
  10  10  12       36.21       77.83    140.14 o 
  11  10  12       68.21      215.87    173.70 o 
   1  11  12     7223.61     7097.30    158.86 o 
   2  11  12     1003.62     1065.51    152.89 o 
   3  11  12     1833.92     1786.15    122.75 o 
   4  11  12     4124.34     3935.93    129.89 o 
   5  11  12     9485.85     9291.22    299.49 o 
   6  11  12     1186.57     1097.44    118.86 o 
   7  11  12      824.10      955.96    122.35 o 
   8  11  12      162.84      198.40    131.21 o 
   9  11  12      885.90     1070.54    135.48 o 
  10  11  12       58.63       90.79    139.57 o 
   0  12  12     2124.28     2265.49    218.63 o 
   1  12  12       44.71      106.03    115.19 o 
   2  12  12      665.90      570.86    157.52 o 
   3  12  12        0.13       89.15     99.14 o 
   4  12  12      493.32      582.87    112.69 o 
   5  12  12      137.50      142.94    120.99 o 
   6  12  12      178.67      236.47    109.57 o 
   7  12  12        8.48       77.34    124.48 o 
   8  12  12       71.08       58.14    131.33 o 
   9  12  12      121.93      206.49    128.03 o 
  10  12  12       34.46      115.32    143.72 o 
   1  13  12    11161.47    11274.59    425.59 o 
   2  13  12     1422.03     1548.27    187.65 o 
   3  13  12    11331.69    11342.60    283.91 o 
   4  13  12       13.23       66.42    119.81 o 
   5  13  12     5190.68     5299.62    211.22 o 
   6  13  12      109.92      146.81    105.96 o 
   7  13  12     3852.24     3682.30    149.19 o 
   8  13  12       82.76      157.25    126.87 o 
   9  13  12     1373.70     1342.47    126.61 o 
  10  13  12      194.87      317.00    155.61 o 
   0  14  12       26.27       73.19    214.56 o 
   1  14  12        0.93       25.17    147.86 o 
   2  14  12      242.18      182.00    167.47 o 
   3  14  12      147.88      158.04    117.39 o 
   4  14  12     1869.69     1826.51    128.64 o 
   5  14  12      101.86      122.05    120.30 o 
   6  14  12       23.65       42.30    117.26 o 
   7  14  12        0.80      109.74    132.55 o 
   8  14  12       29.05       59.87    130.81 o 
   9  14  12        0.36      204.06    138.91 o 
  10  14  12       88.22       12.13    150.23 o 
   1  15  12     7009.45     7313.38    185.13 o 
   2  15  12     4156.67     4003.06    189.83 o 
   3  15  12     1755.97     1671.02    161.00 o 
   4  15  12      401.19      457.31    125.02 o 
   5  15  12     2792.96     2705.81    121.53 o 
   6  15  12       86.16      192.55    131.65 o 
   7  15  12      826.06      892.26    134.06 o 
   8  15  12        3.49      204.19    139.60 o 
   9  15  12      890.80     1031.89    144.10 o 
   0  16  12       73.76      254.84    213.31 o 
   1  16  12      956.37      965.36    154.20 o 
   2  16  12     1187.10     1337.61    138.17 o 
   3  16  12       10.19     -104.36    181.88 o 
   4  16  12     1741.26     1610.26    135.14 o 
   5  16  12      199.74      210.20    131.16 o 
   6  16  12      618.23      659.47    118.36 o 
   7  16  12      211.42      463.24    141.71 o 
   8  16  12      249.05      279.51    137.58 o 
   9  16  12      191.60      279.41    147.48 o 
   1  17  12      157.82      216.42    161.52 o 
   2  17  12       49.64      108.89    137.35 o 
   3  17  12        1.70      -57.97    177.93 o 
   4  17  12       49.13      193.71    161.82 o 
   5  17  12      706.71      601.08    137.02 o 
   6  17  12       25.09       39.69    131.73 o 
   7  17  12        4.26      147.06    138.56 o 
   8  17  12       95.58      103.91    155.45 o 
   9  17  12        0.91      125.43    152.59 o 
   0  18  12     1781.20     2062.69    181.96 o 
   1  18  12       58.86       96.79    133.75 o 
   2  18  12      894.49      978.99    143.39 o 
   3  18  12      149.10      201.12    163.80 o 
   4  18  12     1099.49     1239.16    168.70 o 
   5  18  12      123.82      195.86    137.37 o 
   6  18  12      918.00      928.68    139.71 o 
   7  18  12       37.44      139.69    141.99 o 
   8  18  12      250.60      319.58    144.34 o 
   1  19  12      830.87      742.54    178.02 o 
   2  19  12       17.40       76.03    147.32 o 
   3  19  12     2213.29     2072.06    151.76 o 
   4  19  12      145.46      148.79    196.89 o 
   5  19  12      539.55      716.00    129.96 o 
   6  19  12      229.12      292.97    149.23 o 
   7  19  12      474.25      495.93    148.25 o 
   8  19  12        9.78      149.33    146.82 o 
   0  20  12     1600.06     1511.79    251.70 o 
   1  20  12      154.66      174.03    177.57 o 
   2  20  12      842.47      841.77    153.03 o 
   3  20  12       10.72      116.78    147.31 o 
   4  20  12      195.97      233.70    174.20 o 
   5  20  12       31.99       74.68    174.72 o 
   6  20  12      145.76      263.08    135.12 o 
   7  20  12       53.24      212.01    162.07 o 
   8  20  12       67.87      149.05    292.92 o 
   1  21  12     3790.27     3600.03    195.60 o 
   2  21  12       12.03       -2.96    156.48 o 
   3  21  12     3152.46     3141.51    163.72 o 
   4  21  12        1.86      -99.14    176.36 o 
   5  21  12     2113.04     1983.98    237.91 o 
   6  21  12        0.41      149.61    176.42 o 
   7  21  12      751.63      573.78    163.48 o 
   0  22  12      333.73      306.87    179.92 o 
   1  22  12      223.51      -23.88    180.69 o 
   2  22  12       65.36       77.48    159.17 o 
   3  22  12       64.86      187.32    157.86 o 
   4  22  12       98.08      164.40    156.64 o 
   5  22  12       13.47       38.07    223.02 o 
   6  22  12        0.24      109.29    194.61 o 
   1  23  12     2122.95     2119.37    197.80 o 
   2  23  12       40.95      -66.08    164.68 o 
   3  23  12     1499.76     1280.89    165.75 o 
   4  23  12       54.33      100.67    138.14 o 
   5  23  12      624.93      582.20    203.50 o 
   6  23  12        2.71     -101.76    233.55 o 
   0  24  12      214.45      572.21    277.41 o 
   1  24  12        1.86      232.05    190.25 o 
   2  24  12      270.81      222.90    182.23 o 
   3  24  12       16.63      170.80    170.27 o 
   4  24  12      357.53      367.18    173.06 o 
   5  24  12        0.16       57.58    146.19 o 
   1  25  12      141.17      263.91    202.75 o 
   2  25  12        0.53      294.72    205.67 o 
   3  25  12      199.86      193.51    181.54 o 
   4  25  12       88.69      179.49    174.20 o 
   0  26  12        3.16      119.74    284.62 o 
   1  26  12        6.20      172.55    201.57 o 
   2  26  12      689.71      651.82    213.36 o 
   3  26  12       36.89     -192.00    192.00 o 
   1   1  13     1830.31     1904.89    129.14 o 
   2   1  13      932.80     1097.85    100.95 o 
   3   1  13     5411.77     5498.89    116.75 o 
   4   1  13      885.00      791.08     96.27 o 
   5   1  13     2045.96     2077.76    107.39 o 
   6   1  13      354.08      335.54    103.93 o 
   7   1  13      581.63      648.68    125.97 o 
   8   1  13      731.49      940.45    134.23 o 
   9   1  13      478.20      472.79    110.52 o 
  10   1  13      259.50      367.70    132.34 o 
  11   1  13       41.33       36.26    119.85 o 
   0   2  13     9111.16     8749.43    299.04 o 
   1   2  13      398.52      472.88    113.56 o 
   2   2  13    26773.93    27397.92    580.90 o 
   3   2  13       46.73      106.08     94.32 o 
   4   2  13     5601.37     5428.44    133.95 o 
   5   2  13        0.17       88.61     86.41 o 
   6   2  13     1325.69     1400.10    123.95 o 
   7   2  13       76.70      145.25    100.13 o 
   8   2  13     1335.48     1339.26    102.90 o 
   9   2  13      173.49      220.78    143.18 o 
  10   2  13      513.79      552.12    119.39 o 
  11   2  13       23.77      234.55    144.00 o 
   1   3  13      416.92      379.94    145.25 o 
   2   3  13     2443.38     2587.77    112.97 o 
   3   3  13       22.69      -92.93     95.07 o 
   4   3  13     5639.39     5534.65    156.45 o 
   5   3  13        0.94      -21.33    100.67 o 
   6   3  13      200.09      221.27    104.06 o 
   7   3  13      107.45      173.35    112.08 o 
   8   3  13      127.19      116.83    118.88 o 
   9   3  13      134.08      125.37    148.57 o 
  10   3  13       24.64       45.23    132.22 o 
  11   3  13       48.56      298.27    129.05 o 
   0   4  13     1468.55     1241.26    152.59 o 
   1   4  13      265.50      465.35    144.56 o 
   2   4  13     9684.60     9234.81    307.22 o 
   3   4  13       79.10       84.26     83.67 o 
   4   4  13    20340.97    19221.60    498.06 o 
   5   4  13      167.77      279.74    115.78 o 
   6   4  13     3893.15     3907.75    105.76 o 
   7   4  13      344.54      361.76    102.30 o 
   8   4  13     5460.66     5617.57    245.40 o 
   9   4  13      284.05      178.14    144.89 o 
  10   4  13     2303.97     2386.16    149.85 o 
  11   4  13       32.12      -24.57    143.46 o 
   1   5  13       72.43      -15.08    151.88 o 
   2   5  13     5346.23     5967.57    229.99 o 
   3   5  13        4.37      -20.28     88.63 o 
   4   5  13        0.28      -27.41    106.68 o 
   5   5  13      549.95      516.33    111.78 o 
   6   5  13        6.99      111.69    105.16 o 
   7   5  13      525.66      476.62    116.04 o 
   8   5  13        0.52       -2.98    120.08 o 
   9   5  13       17.55      133.77    128.83 o 
  10   5  13        2.97     -132.83    153.23 o 
  11   5  13        2.30       58.41    145.19 o 
   0   6  13      153.51      424.01    178.58 o 
   1   6  13      249.09      305.15    193.56 o 
   2   6  13    12216.40    11851.40    382.19 o 
   3   6  13      355.44      307.17     99.36 o 
   4   6  13    16272.51    15236.15    377.94 o 
   5   6  13      241.37      270.50    104.09 o 
   6   6  13     2625.17     2709.13    116.88 o 
   7   6  13       24.22       66.24    121.67 o 
   8   6  13     3119.23     3275.44    167.33 o 
   9   6  13      124.73      140.01    128.93 o 
  10   6  13     2531.73     2705.64    180.26 o 
  11   6  13       69.32      148.15    147.68 o 
   1   7  13     1414.66     1183.06    177.12 o 
   2   7  13      208.40      318.90    108.50 o 
   3   7  13     3163.92     3036.89    118.82 o 
   4   7  13       48.05      -19.80     99.48 o 
   5   7  13     1763.72     1679.26    110.17 o 
   6   7  13      828.11      731.63    100.85 o 
   7   7  13      825.18      901.87    118.81 o 
   8   7  13       59.35      137.16    128.66 o 
   9   7  13      165.32      428.66    125.70 o 
  10   7  13      613.68      771.56    158.43 o 
  11   7  13      126.32      153.16    149.98 o 
   0   8  13      735.48      623.15    199.83 o 
   1   8  13       52.25       54.23    178.67 o 
   2   8  13      437.07      384.57    110.83 o 
   3   8  13      212.70      286.57    104.83 o 
   4   8  13     1167.31     1225.47    111.67 o 
   5   8  13       42.72       17.22    106.84 o 
   6   8  13       55.95      117.67    116.05 o 
   7   8  13      301.02      272.79    116.70 o 
   8   8  13      995.97     1050.03    111.86 o 
   9   8  13        0.02       21.49    128.19 o 
  10   8  13      229.34      380.75    159.41 o 
  11   8  13       13.88       83.02    173.98 o 
   1   9  13     3245.55     3347.22    214.40 o 
   2   9  13      206.48      242.78    109.39 o 
   3   9  13     4435.27     4348.26    129.49 o 
   4   9  13     1288.59     1186.99    117.06 o 
   5   9  13     2456.15     2366.90    123.90 o 
   6   9  13     1744.24     1573.41    117.84 o 
   7   9  13      307.99      480.78    116.07 o 
   8   9  13      337.73      409.00    122.98 o 
   9   9  13      423.27      467.36    131.86 o 
  10   9  13      250.53      324.79    140.42 o 
  11   9  13       70.95      136.40    148.40 o 
   0  10  13     2330.44     2176.63    213.15 o 
   1  10  13       71.75       50.07    134.36 o 
   2  10  13      681.58      604.43    148.26 o 
   3  10  13       19.38       38.40    110.64 o 
   4  10  13     4830.04     4626.96    131.15 o 
   5  10  13      201.63      282.80    112.38 o 
   6  10  13     4071.98     3877.17    133.22 o 
   7  10  13       10.47       48.01    119.10 o 
   8  10  13       32.14       23.27    126.62 o 
   9  10  13       89.67      388.28    135.72 o 
  10  10  13      187.05      136.35    140.11 o 
   1  11  13      926.12     1006.80    146.06 o 
   2  11  13      405.78      418.00    153.21 o 
   3  11  13      406.72      466.88    114.48 o 
   4  11  13     2456.90     2332.05    124.42 o 
   5  11  13       14.68       18.82    108.79 o 
   6  11  13     2108.16     2110.72    124.74 o 
   7  11  13      139.94      198.50    120.85 o 
   8  11  13      497.81      602.96    128.73 o 
   9  11  13      132.00       55.85    137.07 o 
  10  11  13      195.29      356.92    143.98 o 
   0  12  13     9098.01     9184.53    224.75 o 
   1  12  13        5.45        9.54    142.15 o 
   2  12  13     6190.25     6078.36    329.25 o 
   3  12  13        0.06       21.17    119.96 o 
   4  12  13     3410.98     3457.66    128.44 o 
   5  12  13       87.77      175.26    121.25 o 
   6  12  13     6904.92     6610.32    129.44 o 
   7  12  13       26.27       43.78    121.49 o 
   8  12  13     2196.28     2088.99    167.23 o 
   9  12  13       10.05      -69.13    121.97 o 
  10  12  13      514.65      516.16    148.99 o 
   1  13  13       19.43      -15.37    148.48 o 
   2  13  13      735.54      753.14    175.17 o 
   3  13  13        3.76        0.94    121.87 o 
   4  13  13     1208.17     1194.48    124.97 o 
   5  13  13        3.38       10.89    107.13 o 
   6  13  13        5.28      156.43    121.77 o 
   7  13  13      418.64      474.65    125.76 o 
   8  13  13       60.75       98.61    117.92 o 
   9  13  13        0.54      -98.38    126.12 o 
  10  13  13      114.65      172.87    148.15 o 
   0  14  13     5640.77     5894.67    249.04 o 
   1  14  13       51.89      152.39    150.78 o 
   2  14  13    10631.67    11113.55    246.71 o 
   3  14  13       84.58      -25.70    156.57 o 
   4  14  13     5275.16     5207.70    142.99 o 
   5  14  13        7.03       84.03    120.50 o 
   6  14  13     3836.17     3988.68    204.15 o 
   7  14  13      154.70      300.44    112.54 o 
   8  14  13     1513.63     1392.01    135.84 o 
   9  14  13       43.44      205.91    154.08 o 
  10  14  13      179.90       61.85    162.05 o 
   1  15  13     2277.78     2169.19    163.62 o 
   2  15  13      852.33      801.93    191.78 o 
   3  15  13      103.32      230.28    163.29 o 
   4  15  13       42.00      154.94    124.26 o 
   5  15  13      204.96      269.80    119.97 o 
   6  15  13       21.04      -27.73    122.00 o 
   7  15  13      178.72      246.92    130.61 o 
   8  15  13       73.83      132.62    122.17 o 
   9  15  13      191.71      123.76    143.76 o 
   0  16  13     1973.58     1747.98    243.55 o 
   1  16  13      209.75      217.87    153.08 o 
   2  16  13     2713.28     3012.88    171.77 o 
   3  16  13      103.96      199.88    184.69 o 
   4  16  13     1586.09     1701.12    148.60 o 
   5  16  13       72.69      168.77    132.75 o 
   6  16  13     1177.47     1044.53    140.46 o 
   7  16  13       38.79      235.89    136.08 o 
   8  16  13      176.58      219.62    153.63 o 
   9  16  13       38.79      187.10    149.72 o 
   1  17  13     1957.60     1899.30    262.67 o 
   2  17  13       24.25       37.93    127.10 o 
   3  17  13     1314.76     1250.60    142.12 o 
   4  17  13      504.47      573.11    169.34 o 
   5  17  13      620.47      614.60    137.67 o 
   6  17  13      261.32      265.61    139.41 o 
   7  17  13      263.52      378.88    132.50 o 
   8  17  13      253.24      427.46    143.41 o 
   9  17  13      146.51       40.08    158.13 o 
   0  18  13      100.36       48.12    218.63 o 
   1  18  13       48.90      372.84    162.43 o 
   2  18  13      737.87      664.95    165.62 o 
   3  18  13        0.19       74.90    177.59 o 
   4  18  13      445.72      471.50    140.88 o 
   5  18  13        1.61       28.69    137.94 o 
   6  18  13       17.96      106.27    134.33 o 
   7  18  13       69.90      118.95    144.61 o 
   8  18  13       55.48      103.06    131.50 o 
   1  19  13       64.45      195.13    138.91 o 
   2  19  13      134.74      176.42    171.42 o 
   3  19  13      445.37      439.11    151.83 o 
   4  19  13      358.67      321.39    205.49 o 
   5  19  13      259.50      240.11    173.70 o 
   6  19  13      442.02      337.31    131.83 o 
   7  19  13      164.63      208.46    142.30 o 
   8  19  13      227.86      286.72    140.67 o 
   0  20  13     4754.66     5074.99    270.67 o 
   1  20  13        0.36        0.96    174.44 o 
   2  20  13     2032.68     2308.13    228.35 o 
   3  20  13      235.61      254.69    152.82 o 
   4  20  13     2333.51     2072.43    197.76 o 
   5  20  13       83.13      200.40    176.78 o 
   6  20  13      852.04      902.09    155.17 o 
   7  20  13       11.25      119.55    149.53 o 
   1  21  13       78.73      -40.42    178.82 o 
   2  21  13       25.76      178.85    142.27 o 
   3  21  13       89.46      164.02    160.71 o 
   4  21  13      164.17      279.62    190.50 o 
   5  21  13       69.90      -44.15    173.55 o 
   6  21  13       79.62      122.39    188.39 o 
   7  21  13        1.12       81.87    167.89 o 
   0  22  13     3471.46     3216.04    206.72 o 
   1  22  13       17.35       72.03    183.05 o 
   2  22  13     2287.62     1954.16    194.15 o 
   3  22  13        1.61       22.74    136.94 o 
   4  22  13     1796.89     1632.02    170.49 o 
   5  22  13       44.61      -33.91    189.26 o 
   6  22  13     1288.19      882.62    194.75 o 
   1  23  13       39.69      -68.39    147.97 o 
   2  23  13      153.75      137.04    187.69 o 
   3  23  13       11.91       65.80    174.07 o 
   4  23  13       82.25       21.71    166.55 o 
   5  23  13       18.15       74.56    206.55 o 
   6  23  13        2.27      -17.24    351.85 o 
   0  24  13     2490.89     2054.07    292.30 o 
   1  24  13       34.33     -109.99    189.95 o 
   2  24  13     1345.93     1022.69    202.92 o 
   3  24  13        3.58      162.09    198.49 o 
   4  24  13      434.28      411.49    153.90 o 
   5  24  13        3.98       27.90    176.55 o 
   1  25  13      261.91      188.25    200.78 o 
   2  25  13        2.79       75.66    197.84 o 
   3  25  13       46.57      139.27    200.72 o 
   4  25  13        1.32       -0.26    187.85 o 
   0  26  13       84.94     -122.09    289.63 o 
   1  26  13       33.30      434.89    206.32 o 
   2  26  13       14.89     -116.32    206.52 o 
   0   0  14     5142.74     4700.56    248.57 o 
   1   0  14       31.32      114.88    225.37 o 
   2   0  14    41426.46    41072.73   1542.90 o 
   3   0  14      880.64     1063.49    134.81 o 
   4   0  14    15098.31    14730.38    756.76 o 
   5   0  14      625.76      651.80    146.59 o 
   6   0  14     6704.92     6579.37    629.34 o 
   7   0  14       88.41      264.99    163.94 o 
   8   0  14     5978.02     6464.69    268.79 o 
   9   0  14       92.28      160.02    176.93 o 
  10   0  14     1824.36     1826.61    191.75 o 
  11   0  14       27.01      265.94    164.40 o 
   1   1  14       29.61     -137.52    137.52 o 
   2   1  14      306.63      282.24     96.20 o 
   3   1  14      695.01      827.80     95.27 o 
   4   1  14        0.48       92.93    115.50 o 
   5   1  14      129.94      100.92    101.49 o 
   6   1  14      124.95      125.86    106.30 o 
   7   1  14        0.61       85.23    127.46 o 
   8   1  14      172.60      181.35    139.15 o 
   9   1  14       52.35       30.32    126.82 o 
  10   1  14      147.98      265.04    119.48 o 
  11   1  14       13.90       13.61    128.22 o 
   0   2  14    23777.56    24949.77    310.01 o 
   1   2  14      106.47      133.27    140.97 o 
   2   2  14    25963.33    26645.49    322.38 o 
   3   2  14        3.83      -25.12     91.76 o 
   4   2  14    14464.81    13865.07    432.37 o 
   5   2  14      445.76      564.14    104.39 o 
   6   2  14     4298.69     4657.68    289.33 o 
   7   2  14     1606.60     1659.22    119.71 o 
   8   2  14     2175.78     2247.12    126.90 o 
   9   2  14       65.04      234.87    142.74 o 
  10   2  14      614.18      801.13    134.11 o 
  11   2  14       75.76       85.43    144.94 o 
   1   3  14     2861.82     2470.30    159.83 o 
   2   3  14        0.40       24.67    100.19 o 
   3   3  14      830.88      876.63     96.54 o 
   4   3  14       11.62       10.76     95.11 o 
   5   3  14      163.50      252.92    101.33 o 
   6   3  14      425.79      366.48    120.96 o 
   7   3  14      511.87      592.52    105.20 o 
   8   3  14     1628.37     1482.81    123.95 o 
   9   3  14       53.35      237.83    143.24 o 
  10   3  14      449.21      568.51    134.84 o 
  11   3  14      228.28      464.30    144.61 o 
   0   4  14     3826.57     4774.43    188.39 o 
   1   4  14     4101.02     4281.05    181.18 o 
   2   4  14     5099.03     5317.53    130.10 o 
   3   4  14       30.57       95.74     97.90 o 
   4   4  14      301.76      266.33     97.59 o 
   5   4  14     1441.40     1667.69    122.66 o 
   6   4  14      255.39      252.26     96.51 o 
   7   4  14       19.49       93.45    113.61 o 
   8   4  14       26.88       61.76    121.52 o 
   9   4  14       38.96      -15.26    142.17 o 
  10   4  14       31.36      119.78    153.85 o 
  11   4  14       11.08      104.94    161.02 o 
   1   5  14      183.28      337.80    150.95 o 
   2   5  14     2551.24     2616.16    123.97 o 
   3   5  14     5501.43     5235.85    196.43 o 
   4   5  14     1006.13      998.99    114.05 o 
   5   5  14     1582.55     1649.05    107.97 o 
   6   5  14      899.42      770.38     98.93 o 
   7   5  14      423.72      602.74    119.03 o 
   8   5  14     1019.79      958.54    117.06 o 
   9   5  14      411.63      532.35    128.18 o 
  10   5  14      258.26      217.08    131.69 o 
  11   5  14      117.85      326.95    147.07 o 
   0   6  14     3727.74     3482.00    201.41 o 
   1   6  14      564.50      479.60    119.91 o 
   2   6  14     3763.54     3518.11    162.82 o 
   3   6  14       58.53       75.29    112.83 o 
   4   6  14     8584.92     8472.63    272.52 o 
   5   6  14     1769.55     1652.36    111.07 o 
   6   6  14     4217.07     4012.94    125.21 o 
   7   6  14       54.21       72.27    115.33 o 
   8   6  14      710.02      754.82    131.86 o 
   9   6  14       50.69      111.30    128.69 o 
  10   6  14      298.41      559.36    153.42 o 
  11   6  14      195.76      144.18    148.53 o 
   1   7  14        0.63       85.56    153.85 o 
   2   7  14      455.78      454.04    112.21 o 
   3   7  14       94.42      160.98    105.95 o 
   4   7  14       21.65        2.97    104.26 o 
   5   7  14     2433.04     2414.75    118.41 o 
   6   7  14       79.04      106.57    114.98 o 
   7   7  14       77.89      291.22    116.72 o 
   8   7  14       80.09      181.73    111.95 o 
   9   7  14      195.62      299.02    128.72 o 
  10   7  14      179.53      254.02    158.20 o 
  11   7  14       93.72      110.57    135.01 o 
   0   8  14    18466.46    19499.06    331.79 o 
   1   8  14       15.55       77.27    183.53 o 
   2   8  14    18852.47    18994.53    377.03 o 
   3   8  14     2606.67     2455.04    107.02 o 
   4   8  14    11294.01    11083.55    152.10 o 
   5   8  14      180.09       74.63    107.35 o 
   6   8  14     6435.86     6506.25    206.85 o 
   7   8  14      462.69      666.69    120.90 o 
   8   8  14     2526.93     2550.92    145.75 o 
   9   8  14       42.12      134.28    128.72 o 
  10   8  14      698.27      700.74    163.37 o 
  11   8  14       47.32        4.39    175.36 o 
   1   9  14      449.51      437.90    190.74 o 
   2   9  14        9.11       77.65    147.53 o 
   3   9  14       94.76      111.73     99.19 o 
   4   9  14     2180.66     2265.65    103.35 o 
   5   9  14     1465.76     1446.14    116.64 o 
   6   9  14     1881.18     1705.12    120.02 o 
   7   9  14      613.58      550.77    107.59 o 
   8   9  14        0.00      -44.30    123.24 o 
   9   9  14       27.55      137.01    116.41 o 
  10   9  14       24.67      169.62    141.67 o 
  11   9  14       33.73      187.92    365.80 o 
   0  10  14    21275.86    21844.80    338.06 o 
   1  10  14      301.04      406.84    113.99 o 
   2  10  14    17954.73    17545.48    507.42 o 
   3  10  14      398.95      451.20    115.54 o 
   4  10  14    11328.32    10712.52    202.83 o 
   5  10  14     1580.53     1549.23    118.28 o 
   6  10  14     1299.32     1321.91    107.11 o 
   7  10  14      128.76      197.31     97.70 o 
   8  10  14     1299.18     1314.27    117.41 o 
   9  10  14       23.22       40.08    133.36 o 
  10  10  14      957.21     1080.37    145.63 o 
   1  11  14     1131.09     1291.94    152.78 o 
   2  11  14      356.07      226.87    129.90 o 
   3  11  14       77.85      109.44    115.93 o 
   4  11  14     1934.05     1766.28    117.30 o 
   5  11  14      230.94      224.85    112.88 o 
   6  11  14      135.15      269.72    125.25 o 
   7  11  14      411.87      410.92    120.54 o 
   8  11  14      233.11      263.42    127.24 o 
   9  11  14      151.49      230.11    120.68 o 
  10  11  14      113.58      163.68    161.86 o 
   0  12  14     4077.97     4052.97    246.22 o 
   1  12  14      331.09      317.90    149.17 o 
   2  12  14     5346.35     5240.02    188.54 o 
   3  12  14     1912.24     1741.26    128.83 o 
   4  12  14     1467.11     1335.62    122.71 o 
   5  12  14       54.15       71.96    115.26 o 
   6  12  14      480.71      628.15    124.05 o 
   7  12  14      174.79      239.90    122.43 o 
   8  12  14       78.37      272.30    116.18 o 
   9  12  14       31.19      194.07    136.92 o 
  10  12  14      142.18      124.78    148.35 o 
   1  13  14     1509.60     1627.15    160.18 o 
   2  13  14       62.47       70.53    205.16 o 
   3  13  14        6.65       45.64    103.72 o 
   4  13  14       68.03      152.64    124.26 o 
   5  13  14     1263.13     1300.96    114.97 o 
   6  13  14       17.49      115.45    122.20 o 
   7  13  14      790.50      684.94    134.15 o 
   8  13  14       87.19      220.12    138.03 o 
   9  13  14      242.59      330.41    143.00 o 
  10  13  14      308.39      227.42    149.37 o 
   0  14  14      246.72      197.48    225.37 o 
   1  14  14      471.77      435.25    156.63 o 
   2  14  14     1466.10     1671.81    222.24 o 
   3  14  14        0.79      -15.47    159.58 o 
   4  14  14      493.03      566.25    128.50 o 
   5  14  14       17.09       42.58    127.77 o 
   6  14  14      298.42      273.35    128.92 o 
   7  14  14      117.81      145.29    130.11 o 
   8  14  14       84.85      498.88    145.46 o 
   9  14  14       41.42      -19.02    128.89 o 
   1  15  14     1549.73     1644.42    139.28 o 
   2  15  14       93.77      130.95    161.21 o 
   3  15  14     1219.00     1205.77    172.76 o 
   4  15  14      159.49      145.23    129.87 o 
   5  15  14      213.79      297.94    130.73 o 
   6  15  14       11.11      -27.14    133.24 o 
   7  15  14       57.49      102.64    125.27 o 
   8  15  14      164.81      113.72    135.41 o 
   9  15  14       58.68       -2.28    157.91 o 
   0  16  14     7199.22     7087.36    275.06 o 
   1  16  14      276.28      286.95    159.86 o 
   2  16  14     4354.18     4286.15    153.00 o 
   3  16  14       30.35      -43.71    196.26 o 
   4  16  14     2694.13     2709.27    143.48 o 
   5  16  14       68.27       81.19    129.40 o 
   6  16  14     1313.21     1257.37    134.71 o 
   7  16  14        5.02       38.48    130.79 o 
   8  16  14     1088.60     1207.58    148.36 o 
   9  16  14      117.71      141.11    151.17 o 
   1  17  14      496.15      524.66    135.98 o 
   2  17  14       46.96      218.36    180.71 o 
   3  17  14      557.38      583.01    179.78 o 
   4  17  14      117.90      146.50    172.48 o 
   5  17  14      168.62      205.43    139.11 o 
   6  17  14       32.99      108.91    119.57 o 
   7  17  14        6.52      179.65    145.17 o 
   8  17  14       47.65      130.27    127.34 o 
   0  18  14     3338.35     3270.58    253.11 o 
   1  18  14      222.42      268.40    138.91 o 
   2  18  14     5012.35     4879.65    168.96 o 
   3  18  14       49.79       17.97    185.93 o 
   4  18  14     3311.05     3054.64    221.97 o 
   5  18  14        8.07       78.38    138.65 o 
   6  18  14     1707.40     1673.20    152.36 o 
   7  18  14       92.17      239.92    150.31 o 
   8  18  14      969.73      972.81    151.23 o 
   1  19  14      107.54      199.52    174.55 o 
   2  19  14       47.29       11.04    167.43 o 
   3  19  14      541.53      528.07    155.61 o 
   4  19  14       92.74      213.21    208.72 o 
   5  19  14      175.28      255.82    146.87 o 
   6  19  14       84.77        3.44    141.37 o 
   7  19  14       59.91       64.10    132.99 o 
   8  19  14        5.18       15.50    154.03 o 
   0  20  14      673.24     1018.73    243.71 o 
   1  20  14        0.21       37.85    178.14 o 
   2  20  14     1404.29     1309.31    179.69 o 
   3  20  14       90.83       83.70    138.10 o 
   4  20  14     1640.87     1662.92    200.70 o 
   5  20  14       11.20       30.75    222.25 o 
   6  20  14      444.93      312.32    154.40 o 
   7  20  14       15.45      125.02    160.97 o 
   1  21  14      386.20      400.52    181.43 o 
   2  21  14       31.87       47.13    180.15 o 
   3  21  14      214.49      320.97    214.17 o 
   4  21  14      175.83      248.01    161.63 o 
   5  21  14      291.68      461.63    230.37 o 
   6  21  14      205.13      135.92    192.31 o 
   7  21  14       61.78      167.05    168.96 o 
   0  22  14      198.39      132.90    183.06 o 
   1  22  14        8.81       38.95    319.33 o 
   2  22  14       22.45      156.96    322.47 o 
   3  22  14        9.82       64.42    189.86 o 
   4  22  14        5.72       69.52    169.96 o 
   5  22  14        2.18       39.29    167.39 o 
   6  22  14       23.46      -15.94    227.90 o 
   1  23  14      541.89      518.26    229.84 o 
   2  23  14        0.49      -78.66    191.13 o 
   3  23  14      157.13      207.42    194.47 o 
   4  23  14       56.91        7.16    175.87 o 
   5  23  14      154.14      250.34    174.19 o 
   0  24  14      833.77      920.62    280.86 o 
   1  24  14      107.85      223.56    158.44 o 
   2  24  14      775.54     1155.72    253.74 o 
   3  24  14       83.19       72.35    200.41 o 
   4  24  14      387.10      364.78    192.87 o 
   1  25  14      152.42       58.63    204.92 o 
   2  25  14        2.96       53.95    170.57 o 
   3  25  14        8.25      153.95    209.70 o 
   0  26  14      644.75      206.41    297.47 o 
   1  26  14       26.96       81.31    207.70 o 
   2  26  14      803.96      806.89    218.77 o 
   1   1  15    21785.27    20596.00    278.82 o 
   2   1  15      374.55      479.46     97.28 o 
   3   1  15    16895.19    16819.33    305.50 o 
   4   1  15        8.05      187.15    113.91 o 
   5   1  15    13292.46    13515.25    530.59 o 
   6   1  15      210.91      325.22    109.33 o 
   7   1  15     2424.53     2745.76    161.23 o 
   8   1  15       31.44      -36.10    143.72 o 
   9   1  15     1753.48     2001.40    148.47 o 
  10   1  15       90.34      163.81    119.72 o 
  11   1  15      527.18      452.18    146.75 o 
   0   2  15     7887.82     8468.92    213.80 o 
   1   2  15      218.69      343.16    148.00 o 
   2   2  15     4676.81     4698.60    122.61 o 
   3   2  15      355.86      408.44    101.69 o 
   4   2  15     4276.57     4143.49    118.63 o 
   5   2  15      271.95      282.70     93.26 o 
   6   2  15      659.34      614.99    110.64 o 
   7   2  15     1853.72     1968.52    256.12 o 
   8   2  15      303.16      305.48    120.82 o 
   9   2  15     1147.51     1236.63    146.75 o 
  10   2  15       93.76      130.77    121.79 o 
  11   2  15       65.79      271.08    146.60 o 
   1   3  15     6181.14     6371.56    188.90 o 
   2   3  15       13.87       30.38     97.19 o 
   3   3  15     4855.15     4991.54    242.96 o 
   4   3  15        0.03      109.64     96.38 o 
   5   3  15     4937.74     4844.04    194.21 o 
   6   3  15       59.00       99.97    121.45 o 
   7   3  15      696.40      769.15    115.01 o 
   8   3  15        0.05      127.17    120.25 o 
   9   3  15        2.90       69.56    145.50 o 
  10   3  15       36.55       35.66    134.30 o 
  11   3  15       69.73       59.05    131.55 o 
   0   4  15     1633.09     1701.11    133.35 o 
   1   4  15     4653.32     4712.49    181.06 o 
   2   4  15     5781.83     5676.31    231.94 o 
   3   4  15      323.10      387.76     98.89 o 
   4   4  15     3752.38     3591.68    111.94 o 
   5   4  15       52.45       78.46    118.39 o 
   6   4  15     2406.07     2296.14    127.02 o 
   7   4  15     1528.88     1406.05    122.75 o 
   8   4  15     1519.23     1554.56    112.34 o 
   9   4  15      539.21      549.19    131.02 o 
  10   4  15      309.78      380.39    137.10 o 
  11   4  15      102.66      116.28    147.74 o 
   1   5  15       52.11       53.41    152.76 o 
   2   5  15       62.15       77.72    105.36 o 
   3   5  15     2416.87     2240.43     97.56 o 
   4   5  15      395.63      400.43     96.41 o 
   5   5  15      247.96      213.74    105.68 o 
   6   5  15       98.13      186.62    119.84 o 
   7   5  15      919.56      906.56    117.07 o 
   8   5  15        1.15       44.23    122.10 o 
   9   5  15      101.70       86.68    129.11 o 
  10   5  15       21.65      -44.60    154.49 o 
  11   5  15      285.95      248.49    149.39 o 
   0   6  15      259.78      295.37    166.71 o 
   1   6  15       26.67       82.90    142.52 o 
   2   6  15     2592.56     2693.95    123.52 o 
   3   6  15      382.41      500.50    115.03 o 
   4   6  15     3174.89     3113.21    132.88 o 
   5   6  15        0.44       75.23    115.59 o 
   6   6  15     1151.99     1028.48    114.78 o 
   7   6  15     1635.09     1704.07    121.08 o 
   8   6  15     1253.26     1313.81    124.46 o 
   9   6  15      102.91      172.54    128.50 o 
  10   6  15      254.52      385.36    137.52 o 
  11   6  15       65.97      199.06    134.84 o 
   1   7  15    15933.33    15996.27   1006.52 o 
   2   7  15       37.52       66.96    110.20 o 
   3   7  15     4701.31     4609.57    173.24 o 
   4   7  15        5.53       30.25     90.88 o 
   5   7  15     6968.45     7005.43    245.38 o 
   6   7  15     1044.20      958.27    124.45 o 
   7   7  15     3079.81     3323.87    176.36 o 
   8   7  15        8.42       49.27    122.89 o 
   9   7  15     1202.10     1403.60    118.32 o 
  10   7  15        0.10      106.22    161.03 o 
  11   7  15      274.12       45.92    174.58 o 
   0   8  15      299.62      405.61    198.42 o 
   1   8  15      164.82       66.77    188.54 o 
   2   8  15      865.30      790.81    155.23 o 
   3   8  15      654.59      561.47    116.73 o 
   4   8  15      143.24      144.23     97.80 o 
   5   8  15      863.85      846.09    100.03 o 
   6   8  15      375.38      486.85    113.92 o 
   7   8  15       44.51       12.97    123.90 o 
   8   8  15       24.49       39.74    123.38 o 
   9   8  15       84.30      368.41    132.05 o 
  10   8  15       36.98        3.51    227.98 o 
  11   8  15       11.95      126.32    293.39 o 
   1   9  15    21888.43    21966.87   1415.56 o 
   2   9  15      305.48      313.17    150.93 o 
   3   9  15    15858.81    15832.91    509.67 o 
   4   9  15       29.25       90.24    112.04 o 
   5   9  15     3613.75     3721.32    136.97 o 
   6   9  15      136.33      240.03    116.95 o 
   7   9  15     3111.52     3302.74    140.84 o 
   8   9  15       69.02       62.73    112.66 o 
   9   9  15      868.35     1058.51    164.28 o 
  10   9  15      175.76      339.90    141.41 o 
   0  10  15     2874.26     3119.34    226.94 o 
   1  10  15      246.48      282.02    145.33 o 
   2  10  15      533.70      656.30    134.08 o 
   3  10  15      670.96      580.34    117.11 o 
   4  10  15      809.77      742.11    118.25 o 
   5  10  15     6227.28     5815.39    145.55 o 
   6  10  15      438.91      432.38    115.72 o 
   7  10  15      214.20      273.39    120.10 o 
   8  10  15      504.37      501.35    114.41 o 
   9  10  15       21.90       23.35    136.78 o 
  10  10  15       54.88       97.89    145.27 o 
   1  11  15    10971.94    11188.60    204.95 o 
   2  11  15      615.13      595.79    148.52 o 
   3  11  15     7511.03     7846.39    149.09 o 
   4  11  15     1289.52     1317.01    121.25 o 
   5  11  15     2036.43     2115.58    114.61 o 
   6  11  15     1177.74     1018.66    106.41 o 
   7  11  15       70.87       97.13    125.77 o 
   8  11  15      123.61      226.64    127.83 o 
   9  11  15      308.16      191.30    137.29 o 
  10  11  15      136.34       93.73    150.64 o 
   0  12  15     4460.41     4828.45    243.87 o 
   1  12  15      156.71      190.73    126.22 o 
   2  12  15     6070.60     6052.96    200.61 o 
   3  12  15      465.98      427.23    120.95 o 
   4  12  15     1105.49     1235.17    122.79 o 
   5  12  15        0.71       85.14    117.85 o 
   6  12  15     1389.23     1256.88    127.00 o 
   7  12  15       20.60       80.65    114.48 o 
   8  12  15      486.47      559.33    126.79 o 
   9  12  15      308.31      444.27    145.84 o 
  10  12  15      239.63      252.64    149.87 o 
   1  13  15      181.68      247.79    154.94 o 
   2  13  15      210.37      153.12    215.50 o 
   3  13  15       50.07       33.74    157.46 o 
   4  13  15      532.34      522.30    125.11 o 
   5  13  15        8.25       23.36    111.18 o 
   6  13  15      305.11      381.58    123.87 o 
   7  13  15        0.82       69.72    125.27 o 
   8  13  15       75.87      108.33    128.60 o 
   9  13  15       40.91      212.55    139.64 o 
  10  13  15        2.19      207.38    216.32 o 
   0  14  15     7933.14     7633.09    271.45 o 
   1  14  15      213.83      285.41    121.91 o 
   2  14  15      907.17      946.01    216.44 o 
   3  14  15       42.07       72.12    169.59 o 
   4  14  15     2633.13     2403.80    136.93 o 
   5  14  15       14.19       73.68    110.29 o 
   6  14  15      474.49      605.89    134.82 o 
   7  14  15        7.46       -6.65    130.07 o 
   8  14  15      264.29      354.13    133.55 o 
   9  14  15      122.20      123.17    129.31 o 
   1  15  15     3897.23     3738.79    173.66 o 
   2  15  15      256.85      244.50    159.80 o 
   3  15  15     2249.69     2483.23    162.49 o 
   4  15  15       46.50       89.96    127.28 o 
   5  15  15     1146.35     1383.06    145.42 o 
   6  15  15       27.68       18.81    134.70 o 
   7  15  15      416.24      505.09    134.39 o 
   8  15  15       47.59      -27.07    137.50 o 
   9  15  15      421.29      359.21    129.94 o 
   0  16  15       80.68      384.92    228.82 o 
   1  16  15      188.25      143.60    161.94 o 
   2  16  15      546.67      691.51    175.93 o 
   3  16  15        0.12      -83.89    192.83 o 
   4  16  15      149.21      150.19    167.66 o 
   5  16  15        3.55       54.34    133.42 o 
   6  16  15      161.43      175.93    137.34 o 
   7  16  15       43.62      136.38    138.55 o 
   8  16  15       40.56      150.08    145.96 o 
   9  16  15        0.14      210.93    149.26 o 
   1  17  15     6282.80     6576.10    163.47 o 
   2  17  15      106.47      118.90    133.93 o 
   3  17  15     2459.78     2928.29    244.65 o 
   4  17  15       15.71        0.57    141.17 o 
   5  17  15     1873.49     2091.35    141.69 o 
   6  17  15       24.33      151.23    124.01 o 
   7  17  15     1768.36     1943.61    155.28 o 
   8  17  15       67.35       24.69    128.34 o 
   0  18  15      923.53     1008.70    242.61 o 
   1  18  15       77.80      -31.19    163.85 o 
   2  18  15      403.71      337.61    170.19 o 
   3  18  15       63.23       83.05    167.95 o 
   4  18  15        7.91        2.44    206.93 o 
   5  18  15      102.93      179.02    179.24 o 
   6  18  15       91.23      205.33    146.08 o 
   7  18  15       39.62       68.41    127.12 o 
   8  18  15        6.06      163.82    147.69 o 
   1  19  15     2802.92     3108.99    182.02 o 
   2  19  15       45.67      200.48    141.53 o 
   3  19  15     2579.38     2534.94    183.61 o 
   4  19  15      359.14      202.42    190.60 o 
   5  19  15     1327.68     1199.03    188.39 o 
   6  19  15      140.66      142.33    144.67 o 
   7  19  15      609.50      580.85    158.24 o 
   0  20  15      379.55      539.46    244.02 o 
   1  20  15       22.03     -114.79    150.19 o 
   2  20  15      501.75      560.58    180.64 o 
   3  20  15       56.87      119.89    179.53 o 
   4  20  15      304.54      442.89    163.44 o 
   5  20  15      262.82      213.84    219.20 o 
   6  20  15      281.89      371.91    193.96 o 
   7  20  15        3.58      -30.25    163.56 o 
   1  21  15      103.48       38.46    184.30 o 
   2  21  15        3.16       71.62    140.39 o 
   3  21  15       88.67      270.24    179.83 o 
   4  21  15      105.54       61.89    168.62 o 
   5  21  15      201.20      263.71    211.10 o 
   6  21  15       47.60       36.14    192.31 o 
   0  22  15      171.41       73.19    264.56 o 
   1  22  15       43.58      196.24    186.82 o 
   2  22  15      700.77      816.65    188.72 o 
   3  22  15      140.12      306.42    190.45 o 
   4  22  15      480.25      295.59    159.50 o 
   5  22  15       86.17      342.64    223.76 o 
   6  22  15      320.44      246.59    191.54 o 
   1  23  15      369.34      357.25    191.77 o 
   2  23  15        4.09       40.27    195.48 o 
   3  23  15      100.95      298.55    163.08 o 
   4  23  15       71.92      243.11    246.92 o 
   5  23  15      283.43      315.69    187.55 o 
   0  24  15      260.54      564.69    290.10 o 
   1  24  15       17.63      165.21    206.25 o 
   2  24  15      286.39      200.78    204.29 o 
   3  24  15       13.99       21.08    199.75 o 
   4  24  15      284.23      256.09    209.77 o 
   1  25  15      556.01      470.21    206.57 o 
   2  25  15       21.34      287.18    235.33 o 
   3  25  15      588.08      830.24    209.65 o 
   0  26  15        1.86      -89.02    304.83 o 
   1  26  15       58.62       82.59    213.84 o 
   0   0  16     3277.56     4000.15    235.25 o 
   1   0  16      152.57      289.32    240.26 o 
   2   0  16      688.07      762.44    139.64 o 
   3   0  16      586.55      809.88    154.38 o 
   4   0  16      476.64      616.42    145.41 o 
   5   0  16      949.65     1000.68    189.09 o 
   6   0  16       60.31      -52.34    159.66 o 
   7   0  16     1234.04     1273.17    167.42 o 
   8   0  16      225.81      110.65    235.56 o 
   9   0  16      508.98      472.40    177.78 o 
  10   0  16       34.40      207.58    136.81 o 
  11   0  16      586.73      760.19    216.79 o 
   1   1  16    11262.67    11552.81    527.94 o 
   2   1  16       62.13      137.90     91.96 o 
   3   1  16     7620.30     7789.85    210.02 o 
   4   1  16      754.60      850.36    107.81 o 
   5   1  16     1062.77     1187.13    107.46 o 
   6   1  16       87.66      188.55    107.81 o 
   7   1  16      655.53      754.41    118.77 o 
   8   1  16       26.83       26.96    138.61 o 
   9   1  16       89.22      189.77    145.56 o 
  10   1  16       29.72      141.25    124.19 o 
  11   1  16       66.73      162.36    170.93 o 
   0   2  16      619.67      568.46    151.63 o 
   1   2  16      348.83      355.53    170.49 o 
   2   2  16      500.10      417.72     99.97 o 
   3   2  16      208.17      262.79     99.04 o 
   4   2  16      349.31      345.16    102.15 o 
   5   2  16      752.99      648.85    116.09 o 
   6   2  16       43.40       28.00    107.26 o 
   7   2  16      647.67      663.73    131.14 o 
   8   2  16        0.96       39.75    121.81 o 
   9   2  16      128.48      329.76    144.32 o 
  10   2  16      103.46      177.63    122.11 o 
  11   2  16      214.83      217.21    145.89 o 
   1   3  16    33248.45    34182.96    338.46 o 
   2   3  16      546.83      506.89     99.58 o 
   3   3  16    12626.48    12489.46    327.27 o 
   4   3  16       40.18      -17.31     97.79 o 
   5   3  16    15612.59    15347.21    771.19 o 
   6   3  16       91.76      121.65    115.43 o 
   7   3  16     4572.92     4711.78    193.37 o 
   8   3  16      153.64      247.21    122.12 o 
   9   3  16     2286.86     2536.71    157.61 o 
  10   3  16       51.85        6.47    135.37 o 
  11   3  16      210.29      238.50    135.33 o 
   0   4  16      501.37      381.01    169.66 o 
   1   4  16       32.29      -56.76    143.42 o 
   2   4  16      110.37      105.67     89.44 o 
   3   4  16      729.30      802.81     97.95 o 
   4   4  16       64.61       58.89    100.17 o 
   5   4  16       88.60      129.41    105.08 o 
   6   4  16       81.09      117.56    121.68 o 
   7   4  16        2.77       39.28    113.15 o 
   8   4  16        0.15      -39.70    120.79 o 
   9   4  16       76.76      114.62    115.13 o 
  10   4  16        6.97      123.39    158.43 o 
  11   4  16        7.60      138.16    149.45 o 
   1   5  16     9325.39     9207.88    462.98 o 
   2   5  16       22.86       66.40    102.73 o 
   3   5  16    17559.92    16957.24    624.67 o 
   4   5  16       12.32       18.89     96.57 o 
   5   5  16    11513.22    11877.27    203.65 o 
   6   5  16        0.05       62.48    104.11 o 
   7   5  16     8216.61     8083.71    390.83 o 
   8   5  16        1.61      147.76    122.93 o 
   9   5  16     2908.40     2974.76    143.47 o 
  10   5  16       50.36      236.56    157.78 o 
  11   5  16     1264.52     1196.03    153.59 o 
   0   6  16       99.17      118.85    128.81 o 
   1   6  16        1.04      -14.91    142.35 o 
   2   6  16      513.79      460.00    107.67 o 
   3   6  16       36.31      140.90    118.30 o 
   4   6  16      198.80      162.26    100.88 o 
   5   6  16      416.25      421.66    106.97 o 
   6   6  16      142.94       44.49    110.91 o 
   7   6  16        3.97       81.80    121.89 o 
   8   6  16      114.97      269.88    101.13 o 
   9   6  16       90.39      143.34    114.82 o 
  10   6  16       43.69      -52.22    158.39 o 
  11   6  16       53.73      390.08    140.17 o 
   1   7  16     3383.17     3320.15    200.44 o 
   2   7  16      115.64      -51.78    135.81 o 
   3   7  16     7740.42     7623.47    292.50 o 
   4   7  16      523.97      467.10    109.68 o 
   5   7  16     4296.97     4166.12    187.90 o 
   6   7  16      249.27      295.23    104.99 o 
   7   7  16     1544.33     1539.45    121.95 o 
   8   7  16      282.62      192.71    125.35 o 
   9   7  16     1340.43     1441.11    137.11 o 
  10   7  16       40.00     -137.73    137.73 o 
  11   7  16      531.37       51.41    299.35 o 
   0   8  16      345.08      321.76    199.51 o 
   1   8  16      854.72     1104.32    141.05 o 
   2   8  16       99.09      144.61    145.43 o 
   3   8  16      744.17      755.07    119.59 o 
   4   8  16       60.69      124.79    108.51 o 
   5   8  16      556.32      618.02    100.85 o 
   6   8  16      245.03      254.12    101.88 o 
   7   8  16        4.18       75.05    120.71 o 
   8   8  16       34.61      169.63    125.12 o 
   9   8  16      705.30      813.69    135.08 o 
  10   8  16       33.89       95.67    141.02 o 
   1   9  16      156.89      120.24    145.68 o 
   2   9  16       14.52       96.81    149.82 o 
   3   9  16      450.28      454.38    119.22 o 
   4   9  16      291.54      366.96     99.38 o 
   5   9  16      666.72      715.46    101.48 o 
   6   9  16      104.02      135.66    115.95 o 
   7   9  16       20.80        8.87    109.14 o 
   8   9  16       13.53      143.09    124.79 o 
   9   9  16        0.52      -90.73    132.07 o 
  10   9  16      103.94      203.51    128.79 o 
   0  10  16      314.71      355.61    213.31 o 
   1  10  16      256.77      328.46    148.56 o 
   2  10  16     1231.66      993.75    149.13 o 
   3  10  16     1122.56     1128.15    122.58 o 
   4  10  16      548.44      657.81    104.03 o 
   5  10  16     2051.54     2091.34    128.00 o 
   6  10  16      225.73      267.15    115.40 o 
   7  10  16     1107.25     1050.01    129.52 o 
   8  10  16        3.70       91.87    133.53 o 
   9  10  16      215.33      261.49    136.08 o 
  10  10  16        9.39       72.11    145.97 o 
   1  11  16    11038.89    11842.64    417.99 o 
   2  11  16      296.39      146.85    151.09 o 
   3  11  16     6164.03     6087.51    148.04 o 
   4  11  16        1.75       89.09    121.70 o 
   5  11  16     2369.41     2322.30    126.70 o 
   6  11  16      313.17      330.97    107.92 o 
   7  11  16     3219.25     3313.78    145.89 o 
   8  11  16       18.21      120.33    128.60 o 
   9  11  16      904.24      718.43    140.73 o 
  10  11  16        0.87      184.73    154.93 o 
   0  12  16     1471.03     1330.46    226.31 o 
   1  12  16      402.78      661.18    154.19 o 
   2  12  16      776.62      673.77    160.33 o 
   3  12  16      962.83      993.52    164.25 o 
   4  12  16      141.38       27.54    127.33 o 
   5  12  16     1396.21     1358.79    114.53 o 
   6  12  16        1.14        1.81    122.25 o 
   7  12  16     1286.30     1089.57    127.30 o 
   8  12  16       85.36       61.61    133.40 o 
   9  12  16      129.60      231.55    145.13 o 
  10  12  16        5.82      421.72    159.43 o 
   1  13  16    19021.84    18898.23    412.51 o 
   2  13  16      466.30      650.26    221.30 o 
   3  13  16     3028.47     3078.59    181.36 o 
   4  13  16       20.00      155.32    126.01 o 
   5  13  16     5210.96     5193.16    144.77 o 
   6  13  16        2.78      182.88    186.33 o 
   7  13  16     1706.50     1760.07    143.54 o 
   8  13  16      151.69      360.88    125.17 o 
   9  13  16     1643.52     1513.80    155.74 o 
   0  14  16        9.27      237.44    227.25 o 
   1  14  16      204.71      225.96    127.75 o 
   2  14  16       20.39       18.54    164.82 o 
   3  14  16      182.59       70.15    176.78 o 
   4  14  16       11.66      169.97    131.85 o 
   5  14  16      107.77      115.98    128.34 o 
   6  14  16       53.34       51.50    129.13 o 
   7  14  16        1.33      102.91    139.02 o 
   8  14  16        8.45       57.82    141.93 o 
   9  14  16        0.27      155.35    134.79 o 
   1  15  16     2813.92     2895.76    175.38 o 
   2  15  16        0.27       20.96    164.68 o 
   3  15  16     3701.99     3817.88    247.63 o 
   4  15  16        2.68       41.03    164.19 o 
   5  15  16     2636.68     2591.91    125.69 o 
   6  15  16        9.58      105.96    133.72 o 
   7  15  16      918.09      926.11    148.04 o 
   8  15  16      157.14      404.76    151.99 o 
   9  15  16      701.02      829.13    149.82 o 
   0  16  16     1548.08     1609.90    239.32 o 
   1  16  16     1104.97      840.29    167.94 o 
   2  16  16      364.58      412.26    166.17 o 
   3  16  16       31.08      263.62    154.06 o 
   4  16  16        8.43      104.54    175.63 o 
   5  16  16        3.07      -41.39    143.66 o 
   6  16  16        4.01      158.42    123.37 o 
   7  16  16       50.17       67.80    138.27 o 
   8  16  16        6.48      130.33    137.79 o 
   1  17  16      269.56       91.02    165.85 o 
   2  17  16       30.32      -38.45    168.54 o 
   3  17  16        9.00       32.76    229.45 o 
   4  17  16        5.50       56.25    188.10 o 
   5  17  16      162.34      246.56    143.97 o 
   6  17  16        0.24      122.83    125.10 o 
   7  17  16       25.46      -30.16    147.90 o 
   8  17  16       18.47      231.99    135.31 o 
   0  18  16      679.81      509.52    240.89 o 
   1  18  16      133.67      317.61    232.11 o 
   2  18  16        6.99      -14.41    175.47 o 
   3  18  16      691.24      747.91    169.00 o 
   4  18  16       62.14       46.94    153.18 o 
   5  18  16      127.70      162.04    144.56 o 
   6  18  16       95.75       77.40    145.13 o 
   7  18  16      539.10      539.55    134.70 o 
   8  18  16       30.05      222.07    155.96 o 
   1  19  16     2329.22     2312.06    155.80 o 
   2  19  16       45.65      -31.61    173.54 o 
   3  19  16      755.73      903.86    186.74 o 
   4  19  16        1.42      158.64    207.26 o 
   5  19  16      459.75      387.84    191.23 o 
   6  19  16        0.35      -29.28    151.14 o 
   7  19  16      354.08      429.85    160.26 o 
   0  20  16       13.05       57.83    244.34 o 
   1  20  16      135.62      179.64    308.44 o 
   2  20  16       50.33       17.80    142.18 o 
   3  20  16      338.52      428.84    179.42 o 
   4  20  16       59.22       66.30    255.94 o 
   5  20  16      411.19      332.48    230.33 o 
   6  20  16       25.94      216.03    191.04 o 
   7  20  16      352.51      150.89    167.24 o 
   1  21  16     1432.09     1512.06    190.04 o 
   2  21  16       27.87      161.90    183.69 o 
   3  21  16     1786.37     1806.12    327.56 o 
   4  21  16      126.62       40.54    189.17 o 
   5  21  16      992.16      828.89    230.84 o 
   6  21  16       12.94       47.98    208.50 o 
   0  22  16      156.31      404.98    262.83 o 
   1  22  16       65.61      297.39    245.20 o 
   2  22  16        0.84      -84.92    191.79 o 
   3  22  16        5.99      216.77    157.88 o 
   4  22  16      106.96      255.65    204.31 o 
   5  22  16       10.92       48.71    236.47 o 
   6  22  16        0.01      221.36    247.83 o 
   1  23  16     1533.43     1512.21    238.93 o 
   2  23  16       42.13      255.89    193.04 o 
   3  23  16     1222.54     1206.48    199.85 o 
   4  23  16        6.83      -44.65    205.41 o 
   5  23  16     1024.96      817.68    218.97 o 
   0  24  16       96.47     -165.50    282.42 o 
   1  24  16        4.44     -177.19    195.73 o 
   2  24  16        1.64      310.09    197.20 o 
   3  24  16       68.62       88.08    201.20 o 
   4  24  16        7.16      151.24    174.68 o 
   1  25  16      430.71      631.48    209.42 o 
   2  25  16        0.65      509.08    205.82 o 
   1   1  17    16951.09    17523.77    277.31 o 
   2   1  17      647.67      763.09    100.71 o 
   3   1  17     1788.98     1791.72    107.80 o 
   4   1  17      802.09      823.33    105.06 o 
   5   1  17     3019.62     2975.09    132.88 o 
   6   1  17        1.59       70.82     99.68 o 
   7   1  17     2023.21     2048.46    146.84 o 
   8   1  17      258.96      353.56    117.99 o 
   9   1  17      369.05      419.42    150.68 o 
  10   1  17      333.12      345.02    124.66 o 
  11   1  17      362.20      471.26    150.97 o 
   0   2  17    12215.72    12654.49    235.79 o 
   1   2  17       39.38       44.20    138.42 o 
   2   2  17     2791.82     3023.13    165.73 o 
   3   2  17        9.43       -6.68    100.83 o 
   4   2  17     2602.76     2546.95    109.67 o 
   5   2  17      206.47      194.92    106.72 o 
   6   2  17     2073.75     2086.71    123.72 o 
   7   2  17      282.50      209.91    132.95 o 
   8   2  17     1011.60     1095.55    124.77 o 
   9   2  17       11.98      129.26    146.21 o 
  10   2  17      173.26      189.42    137.97 o 
  11   2  17       82.08       96.64    126.84 o 
   1   3  17     4768.76     4825.46    192.43 o 
   2   3  17      878.98     1077.70    107.90 o 
   3   3  17     4223.27     4286.20    170.33 o 
   4   3  17      791.74      799.36    106.08 o 
   5   3  17      346.36      423.31    109.08 o 
   6   3  17       49.99      133.44    121.75 o 
   7   3  17      879.68     1053.06    189.03 o 
   8   3  17      105.53      104.07    109.35 o 
   9   3  17        0.48       44.91    109.73 o 
  10   3  17      108.52      172.99    157.21 o 
  11   3  17       13.50      134.52    135.60 o 
   0   4  17    21309.67    22790.46    295.40 o 
   1   4  17     2119.47     2207.52    141.17 o 
   2   4  17    11946.29    11630.37    473.70 o 
   3   4  17       15.46       40.69    100.25 o 
   4   4  17     4150.71     4362.48    167.26 o 
   5   4  17      286.91      446.08    107.87 o 
   6   4  17     3872.14     4104.67    183.42 o 
   7   4  17      151.45      143.41    119.83 o 
   8   4  17     2292.86     2561.70    221.65 o 
   9   4  17      223.77      457.74    132.66 o 
  10   4  17      456.81      345.49    139.34 o 
  11   4  17      193.77      325.17    132.92 o 
   1   5  17     2251.76     2169.30    152.06 o 
   2   5  17      692.83      703.24    108.28 o 
   3   5  17     2888.78     2875.73    168.35 o 
   4   5  17     2879.64     2835.49    151.47 o 
   5   5  17      275.66      288.07    120.99 o 
   6   5  17       89.43      108.32    115.94 o 
   7   5  17        1.73       99.70    119.02 o 
   8   5  17        7.25      108.94    135.39 o 
   9   5  17       90.90      208.40    113.71 o 
  10   5  17       10.67       66.38    161.98 o 
  11   5  17       80.52      212.31    151.79 o 
   0   6  17     4356.02     4487.57    200.07 o 
   1   6  17      192.21      247.98    115.62 o 
   2   6  17     3488.69     3269.97    191.87 o 
   3   6  17     1966.81     1861.73    105.81 o 
   4   6  17     3598.12     3798.58    135.06 o 
   5   6  17     1001.23      991.10    114.73 o 
   6   6  17     2133.56     2187.19    207.17 o 
   7   6  17      756.08      756.82    125.74 o 
   8   6  17     2003.99     1751.11    137.01 o 
   9   6  17        3.99       89.76    131.75 o 
  10   6  17      616.36      504.53    163.54 o 
   1   7  17     9585.44    10094.18    218.36 o 
   2   7  17      930.97      957.27    163.21 o 
   3   7  17     4922.80     4927.26    187.28 o 
   4   7  17        0.17       27.66    111.23 o 
   5   7  17     3858.67     3883.76    121.51 o 
   6   7  17       72.97       99.53    117.75 o 
   7   7  17     1276.00     1252.05    157.00 o 
   8   7  17      368.18      434.34    125.56 o 
   9   7  17      640.03      727.26    119.79 o 
  10   7  17       99.24       74.24    141.70 o 
   0   8  17     1309.27     1104.93    208.92 o 
   1   8  17      950.62      895.55    143.23 o 
   2   8  17        2.95       55.58    174.99 o 
   3   8  17     1313.29     1234.56    121.35 o 
   4   8  17        5.89       96.48     93.98 o 
   5   8  17       26.42      119.64    117.23 o 
   6   8  17       50.20      222.66    120.19 o 
   7   8  17      199.86      187.01    121.55 o 
   8   8  17      285.89      410.77    116.00 o 
   9   8  17        0.50      -35.52    132.71 o 
  10   8  17      252.70      128.32    145.44 o 
   1   9  17     7210.83     7957.26    183.92 o 
   2   9  17     2204.65     2129.24    194.23 o 
   3   9  17     1656.03     1698.87    124.96 o 
   4   9  17      895.80      982.65    117.26 o 
   5   9  17     3109.47     2984.37    130.59 o 
   6   9  17      157.49      231.73    124.81 o 
   7   9  17     1966.42     1885.22    147.90 o 
   8   9  17      559.55      595.99    133.49 o 
   9   9  17      479.02      655.96    140.63 o 
  10   9  17      296.03      263.43    146.33 o 
   0  10  17      448.73      507.33    216.60 o 
   1  10  17       36.98        6.73    153.20 o 
   2  10  17     2894.68     2757.82    206.86 o 
   3  10  17      561.06      600.16    121.03 o 
   4  10  17     1736.54     1677.25    124.72 o 
   5  10  17     1678.27     1540.10    130.68 o 
   6  10  17      285.19      305.48    111.69 o 
   7  10  17      121.25      120.82    122.07 o 
   8  10  17      186.30      270.46    120.65 o 
   9  10  17       56.00       78.54    143.37 o 
  10  10  17        1.24      -74.68    154.78 o 
   1  11  17     1684.97     1846.63    133.78 o 
   2  11  17      951.45      969.67    157.20 o 
   3  11  17     1343.48     1468.52    160.16 o 
   4  11  17      195.26      169.56    124.78 o 
   5  11  17     2875.13     2600.57    133.95 o 
   6  11  17     1070.87     1019.82    129.37 o 
   7  11  17      255.28      301.20    126.72 o 
   8  11  17      108.29      131.29    131.06 o 
   9  11  17       91.77       95.84    138.77 o 
  10  11  17      123.92      340.67    147.40 o 
   0  12  17     6251.73     6343.06    261.58 o 
   1  12  17       23.22      187.81    152.35 o 
   2  12  17     9130.22     9095.51    270.20 o 
   3  12  17      517.80      437.45    161.99 o 
   4  12  17     1578.56     1740.22    133.18 o 
   5  12  17       13.23      -14.07    126.09 o 
   6  12  17     1595.63     1678.24    119.66 o 
   7  12  17      129.40      278.84    134.73 o 
   8  12  17     1010.90     1078.84    139.48 o 
   9  12  17      128.04       77.18    129.42 o 
   1  13  17        1.11      250.09    158.41 o 
   2  13  17      142.13      315.49    216.91 o 
   3  13  17      338.13      309.58    178.11 o 
   4  13  17       64.26       58.29    130.88 o 
   5  13  17       12.14       89.68    127.07 o 
   6  13  17      177.49      231.90    110.24 o 
   7  13  17        1.03       11.28    133.14 o 
   8  13  17      238.36      103.63    139.99 o 
   9  13  17       40.58      153.97    131.72 o 
   0  14  17     4787.60     4797.42    257.35 o 
   1  14  17      150.10      154.56    317.37 o 
   2  14  17     2233.17     2300.28    169.83 o 
   3  14  17       85.38       43.88    226.00 o 
   4  14  17     2083.40     2207.50    142.89 o 
   5  14  17      158.98      121.56    130.72 o 
   6  14  17      617.65      611.30    138.31 o 
   7  14  17       37.82      100.37    119.16 o 
   8  14  17     1015.35     1016.49    148.03 o 
   9  14  17      133.97      265.76    149.60 o 
   1  15  17      942.03     1011.63    140.07 o 
   2  15  17        1.22       94.84    161.32 o 
   3  15  17     2200.63     2322.23    244.65 o 
   4  15  17       40.26      103.94    169.50 o 
   5  15  17      880.51      968.47    142.48 o 
   6  15  17        2.68      183.72    136.78 o 
   7  15  17      398.95      494.00    138.03 o 
   8  15  17        1.29       92.21    151.46 o 
   9  15  17      625.33      794.50    143.06 o 
   0  16  17     1641.84     1528.25    240.73 o 
   1  16  17      336.44      195.72    164.84 o 
   2  16  17      569.23      715.67    165.79 o 
   3  16  17       22.00      227.10    226.78 o 
   4  16  17      513.37      541.52    185.65 o 
   5  16  17        5.61      104.07    136.33 o 
   6  16  17      364.40      285.57    142.15 o 
   7  16  17       53.04       55.24    149.02 o 
   8  16  17      309.54      223.49    159.49 o 
   1  17  17     1793.77     1907.81    172.56 o 
   2  17  17      477.46      461.47    169.17 o 
   3  17  17     1941.94     2062.31    178.36 o 
   4  17  17       35.52       22.44    219.91 o 
   5  17  17     1104.27      987.19    188.58 o 
   6  17  17       63.94       47.01    143.64 o 
   7  17  17      503.69      460.98    155.74 o 
   8  17  17      108.43      206.40    137.51 o 
   0  18  17     2112.73     1912.70    176.16 o 
   1  18  17        0.62      -74.36    170.53 o 
   2  18  17      123.71      255.14    177.74 o 
   3  18  17        4.73      205.23    172.30 o 
   4  18  17       86.82     -173.03    248.26 o 
   5  18  17       16.03      107.27    187.14 o 
   6  18  17       35.08      105.57    151.75 o 
   7  18  17       14.42       73.39    136.55 o 
   8  18  17        0.99      189.80    352.17 o 
   1  19  17     1175.66     1172.70    184.62 o 
   2  19  17      224.12      274.08    147.75 o 
   3  19  17     1463.26     1524.65    303.50 o 
   4  19  17      519.62      388.68    261.58 o 
   5  19  17      971.91      559.22    223.39 o 
   6  19  17      154.77      184.81    185.58 o 
   7  19  17      226.50      250.00    151.40 o 
   0  20  17     1908.40     2060.49    257.66 o 
   1  20  17      101.64      102.35    244.96 o 
   2  20  17      524.75      758.47    183.74 o 
   3  20  17        0.29       40.10    179.43 o 
   4  20  17      530.38      696.23    188.68 o 
   5  20  17        1.23       24.56    213.18 o 
   6  20  17      372.06      414.35    208.84 o 
   7  20  17        6.46       51.25    365.17 o 
   1  21  17       85.30      216.51    180.36 o 
   2  21  17        4.27      -50.47    185.33 o 
   3  21  17       14.13      116.60    187.98 o 
   4  21  17        8.46       79.61    156.99 o 
   5  21  17       62.23      251.05    239.70 o 
   6  21  17      234.48      274.81    247.38 o 
   0  22  17     1303.64     1393.93    260.48 o 
   1  22  17        0.03      107.03    190.23 o 
   2  22  17     1240.35     1428.53    192.80 o 
   3  22  17        0.08      293.89    191.89 o 
   4  22  17      535.16      577.49    197.78 o 
   5  22  17        8.01       81.99    215.89 o 
   1  23  17      397.25      551.19    202.96 o 
   2  23  17       17.64      -29.00    205.40 o 
   3  23  17      179.66      301.09    197.19 o 
   4  23  17      102.93       23.68    207.92 o 
   0  24  17      518.64      685.37    291.67 o 
   1  24  17       11.42        8.19    204.74 o 
   2  24  17      146.29      200.65    343.39 o 
   3  24  17        0.17     -158.87    206.63 o 
   1  25  17      219.61      137.06    173.06 o 
   2  25  17        1.44       18.40    210.31 o 
   0   0  18    76361.99    78402.81    739.91 o 
   1   0  18     1412.51     1377.32    214.72 o 
   2   0  18    30610.23    31237.80   1101.56 o 
   3   0  18      200.29      191.22    144.60 o 
   4   0  18     9000.68     9455.38    457.17 o 
   5   0  18      646.01      582.20    157.98 o 
   6   0  18     5878.15     6522.71    461.48 o 
   7   0  18      367.78      307.40    172.89 o 
   8   0  18     2717.33     3115.58    253.11 o 
   9   0  18      283.77      263.77    253.90 o 
  10   0  18      967.65     1075.64    171.45 o 
  11   0  18        5.29      190.72    212.87 o 
   1   1  18       10.56      733.52    142.12 o 
   2   1  18        0.65       47.15     98.71 o 
   3   1  18       36.52       57.67    100.94 o 
   4   1  18       93.46      107.08    101.32 o 
   5   1  18       30.74       39.29    108.82 o 
   6   1  18        8.83       -5.02    119.69 o 
   7   1  18       12.28       31.90    120.33 o 
   8   1  18       66.22       60.97    143.27 o 
   9   1  18        6.22      193.43    147.02 o 
  10   1  18      131.61      232.87    140.24 o 
  11   1  18       19.79      174.81    151.59 o 
   0   2  18    23367.75    24112.72    297.64 o 
   1   2  18       41.26       89.96    122.55 o 
   2   2  18    13299.65    13717.47    459.38 o 
   3   2  18      489.95      510.29    105.81 o 
   4   2  18     3466.61     3659.51    145.05 o 
   5   2  18      174.28      182.19    107.56 o 
   6   2  18     4908.52     4823.59    213.57 o 
   7   2  18       84.28      119.38    131.56 o 
   8   2  18     2183.69     2304.78    132.27 o 
   9   2  18      133.09      103.13    151.59 o 
  10   2  18      425.99      404.06    144.51 o 
  11   2  18       23.50      211.77    136.47 o 
   1   3  18       82.83      127.74    132.32 o 
   2   3  18     1420.50     1512.39    116.10 o 
   3   3  18       87.58      146.98     99.54 o 
   4   3  18        2.11      133.94    105.74 o 
   5   3  18      205.42      173.09    107.01 o 
   6   3  18       12.89        8.71    111.56 o 
   7   3  18        8.25       53.86    136.90 o 
   8   3  18      182.22      279.39    124.55 o 
   9   3  18      127.42      202.73    130.17 o 
  10   3  18      583.96      710.88    163.22 o 
  11   3  18       62.92       67.00    152.51 o 
   0   4  18      687.17      578.24    200.38 o 
   1   4  18       15.29        3.78    106.29 o 
   2   4  18      178.69      124.48    134.91 o 
   3   4  18       17.80       70.06    101.52 o 
   4   4  18       21.96       19.84    109.93 o 
   5   4  18       79.08      142.50    112.97 o 
   6   4  18       95.03      204.11    126.05 o 
   7   4  18       37.98      141.34    123.64 o 
   8   4  18      536.46      464.60    127.02 o 
   9   4  18       24.81       25.96    145.11 o 
  10   4  18        0.70      169.00    160.72 o 
   1   5  18       59.92       78.65    111.06 o 
   2   5  18      245.40      329.78    138.20 o 
   3   5  18       14.92      100.38    108.77 o 
   4   5  18     2801.82     2719.36    132.88 o 
   5   5  18       64.47      158.38    119.70 o 
   6   5  18        5.70      111.21    111.63 o 
   7   5  18        8.48       75.07    120.76 o 
   8   5  18      133.80      328.08    125.93 o 
   9   5  18       76.62      180.00    134.78 o 
  10   5  18      658.08      489.51    165.72 o 
   0   6  18     5122.74     5258.33    204.31 o 
   1   6  18       51.98       68.93    113.69 o 
   2   6  18     4284.04     3997.69    227.68 o 
   3   6  18      244.26      310.40    110.82 o 
   4   6  18     2706.48     2743.64    132.45 o 
   5   6  18       90.78       78.45    108.11 o 
   6   6  18      395.63      390.25    104.41 o 
   7   6  18        0.71       58.82    119.04 o 
   8   6  18     2059.61     2182.28    135.52 o 
   9   6  18       44.64      163.44    125.52 o 
  10   6  18      494.36      802.69    146.00 o 
   1   7  18       66.57       17.11    124.12 o 
   2   7  18       46.10       82.91    198.42 o 
   3   7  18      437.58      338.57    111.02 o 
   4   7  18      164.42      151.49     85.44 o 
   5   7  18      758.48      747.83    114.97 o 
   6   7  18      374.74      320.95    103.96 o 
   7   7  18      251.67      167.03    127.23 o 
   8   7  18        4.03      176.84    126.16 o 
   9   7  18      150.47      179.13    133.80 o 
  10   7  18      192.93      369.08    146.18 o 
   0   8  18    15085.34    15790.90    308.44 o 
   1   8  18      662.26      555.15    126.18 o 
   2   8  18    16912.01    16349.48    848.05 o 
   3   8  18      542.70      515.71    120.06 o 
   4   8  18     3724.21     3782.78    269.60 o 
   5   8  18      142.85      252.22    120.81 o 
   6   8  18     7372.72     7322.20    232.64 o 
   7   8  18       73.35       74.91    121.27 o 
   8   8  18     4139.69     4006.98    194.12 o 
   9   8  18       73.44      142.31    120.41 o 
  10   8  18      511.41      505.28    147.61 o 
   1   9  18      143.74      174.47    128.43 o 
   2   9  18      417.34      509.53    183.53 o 
   3   9  18      480.51      422.18    121.55 o 
   4   9  18        0.25       77.72    100.70 o 
   5   9  18      208.91      223.11    118.91 o 
   6   9  18       65.02      124.25    116.77 o 
   7   9  18      132.89       98.24    108.92 o 
   8   9  18        5.57       26.68    114.36 o 
   9   9  18       10.48       -4.32    134.81 o 
  10   9  18       33.78      199.17    146.51 o 
   0  10  18    13185.71    13514.28    303.42 o 
   1  10  18        4.06     -106.38    152.65 o 
   2  10  18     7596.95     7442.19    263.62 o 
   3  10  18     2129.24     2024.79    113.68 o 
   4  10  18     9141.92     9068.20    287.70 o 
   5  10  18      223.20      133.25    110.12 o 
   6  10  18     2986.41     2888.91    172.63 o 
   7  10  18        1.67       97.14    110.68 o 
   8  10  18     1684.15     1726.97    139.21 o 
   9  10  18       91.81      214.02    138.36 o 
  10  10  18      653.75      580.73    151.39 o 
   1  11  18      299.85      290.28    154.48 o 
   2  11  18     2081.24     1942.63    224.28 o 
   3  11  18      237.44      343.14    159.45 o 
   4  11  18      346.37      278.75    100.07 o 
   5  11  18       24.33       70.40    126.53 o 
   6  11  18        3.85       79.98    106.55 o 
   7  11  18      261.18      263.20    137.16 o 
   8  11  18      309.13      457.89    140.34 o 
   9  11  18      126.91      172.21    125.67 o 
  10  11  18       19.13       34.32    288.69 o 
   0  12  18     3016.32     3099.28    246.22 o 
   1  12  18     1125.50     1148.23    160.52 o 
   2  12  18     3719.99     3717.88    239.64 o 
   3  12  18      169.39      194.48    174.49 o 
   4  12  18      742.45      744.91    128.66 o 
   5  12  18      147.60       90.99    127.40 o 
   6  12  18      178.75      299.78    132.35 o 
   7  12  18        9.68       35.19    132.46 o 
   8  12  18        1.14      -44.14    118.06 o 
   9  12  18        3.22      185.50    141.25 o 
   1  13  18      249.47      321.36    157.66 o 
   2  13  18      505.64      732.05    161.67 o 
   3  13  18       43.51       23.67    202.66 o 
   4  13  18       39.05       76.00    112.30 o 
   5  13  18      198.96      370.44    128.44 o 
   6  13  18       63.79       29.32    128.64 o 
   7  13  18       74.17       78.89    116.90 o 
   8  13  18      791.29      790.71    145.22 o 
   9  13  18       66.85      191.86    146.86 o 
   0  14  18       41.15      344.49    237.29 o 
   1  14  18      281.90      316.78    163.12 o 
   2  14  18      124.76      247.27    135.60 o 
   3  14  18       55.22      265.34    221.61 o 
   4  14  18       99.07      162.68    171.89 o 
   5  14  18        9.04      -73.73    130.91 o 
   6  14  18      406.00      374.65    121.98 o 
   7  14  18       28.69       48.89    139.04 o 
   8  14  18      217.82      278.14    115.01 o 
   9  14  18        1.49      226.47    156.90 o 
   1  15  18      385.59      620.28    166.79 o 
   2  15  18      147.62      123.25    133.49 o 
   3  15  18      137.21      121.46    233.99 o 
   4  15  18      114.19      184.41    181.45 o 
   5  15  18      164.96      230.62    122.15 o 
   6  15  18      193.99      168.22    140.40 o 
   7  15  18        8.26       89.49    138.84 o 
   8  15  18      111.57       12.50    143.71 o 
   0  16  18     4455.98     4625.33    268.47 o 
   1  16  18        0.57       74.57    167.60 o 
   2  16  18     4317.50     4505.21    188.40 o 
   3  16  18       82.98      326.78    239.32 o 
   4  16  18     2614.68     2607.41    207.65 o 
   5  16  18        9.78      -13.78    145.21 o 
   6  16  18      954.20     1143.39    144.17 o 
   7  16  18        2.10      165.55    149.83 o 
   8  16  18     1378.61     1420.84    157.45 o 
   1  17  18      302.48      510.48    171.71 o 
   2  17  18       31.51      122.92    175.52 o 
   3  17  18       37.80       99.76    174.55 o 
   4  17  18        1.35      -20.69    247.16 o 
   5  17  18        6.71      -31.49    183.38 o 
   6  17  18       19.23       58.64    144.10 o 
   7  17  18       15.49      126.31    155.70 o 
   8  17  18       71.64      122.51    122.04 o 
   0  18  18     4484.36     4770.93    267.06 o 
   1  18  18       12.51      138.97    213.38 o 
   2  18  18     4998.57     5301.47    549.41 o 
   3  18  18       25.72      149.39    177.73 o 
   4  18  18     2600.43     2774.07    253.27 o 
   5  18  18       31.66     -117.25    199.89 o 
   6  18  18     1645.57     1703.09    163.55 o 
   7  18  18       23.29       12.32    164.29 o 
   1  19  18       75.18     -179.03    179.03 o 
   2  19  18      163.04      356.26    172.58 o 
   3  19  18      175.11      149.84    143.73 o 
   4  19  18       51.04      212.37    258.60 o 
   5  19  18        2.39      175.76    235.42 o 
   6  19  18       22.70       28.48    191.14 o 
   7  19  18        0.52       87.77    168.76 o 
   0  20  18      331.70      459.05    255.47 o 
   1  20  18       22.95       75.21    127.12 o 
   2  20  18     1126.57     1310.76    242.69 o 
   3  20  18        7.16      156.26    181.35 o 
   4  20  18     1213.94     1393.54    200.77 o 
   5  20  18        6.49      335.08    288.38 o 
   6  20  18      242.41      421.92    213.00 o 
   1  21  18        0.23       -5.12    154.54 o 
   2  21  18      147.06      165.97    249.90 o 
   3  21  18       39.89       17.97    218.48 o 
   4  21  18      100.57      238.57    189.01 o 
   5  21  18       72.38     -283.68    283.68 o 
   6  21  18       33.78      -30.56    263.53 o 
   0  22  18      174.23       30.41    279.13 o 
   1  22  18        0.11       36.37    193.86 o 
   2  22  18       23.31      -10.30    190.17 o 
   3  22  18        0.03      244.73    193.09 o 
   4  22  18        5.59      110.94    202.57 o 
   5  22  18        2.47      -31.57    215.72 o 
   1  23  18       35.38      211.54    196.81 o 
   2  23  18        6.26      127.19    199.92 o 
   3  23  18       47.49      -43.56    205.18 o 
   4  23  18       12.53      230.71    208.17 o 
   0  24  18      773.33      758.72    224.75 o 
   1  24  18       20.80      186.79    203.90 o 
   2  24  18      489.73      543.26    308.36 o 
   3  24  18        0.43      186.58    210.12 o 
   1  25  18      138.05      274.39    216.29 o 
   1   1  19    19547.88    19935.10    198.01 o 
   2   1  19        7.45       32.49    123.82 o 
   3   1  19     2732.78     2844.64    118.20 o 
   4   1  19      865.20     1030.16    107.66 o 
   5   1  19     4861.36     5064.83    305.32 o 
   6   1  19      192.32      243.55    115.41 o 
   7   1  19     1466.44     1643.46    126.26 o 
   8   1  19        2.79      136.86    142.29 o 
   9   1  19      237.78      478.41    149.29 o 
  10   1  19      427.69      490.73    142.54 o 
   0   2  19     2694.17     2970.60    181.02 o 
   1   2  19      309.11      310.10    114.80 o 
   2   2  19     6532.28     6753.39    161.58 o 
   3   2  19      308.85      327.46    105.68 o 
   4   2  19      283.58      299.58    107.02 o 
   5   2  19     1609.63     1530.77    125.91 o 
   6   2  19     1357.80     1347.46    120.66 o 
   7   2  19      119.99      158.13    138.00 o 
   8   2  19     1594.90     1595.86    146.76 o 
   9   2  19       42.02      198.10    150.01 o 
  10   2  19      291.31      289.03    131.61 o 
   1   3  19     3187.41     3404.06    159.01 o 
   2   3  19        6.53      112.00    143.41 o 
   3   3  19      776.28      881.29    111.82 o 
   4   3  19      538.48      531.01    107.79 o 
   5   3  19      669.10      790.53    119.10 o 
   6   3  19      544.65      498.43    116.23 o 
   7   3  19     1082.99     1196.16    140.70 o 
   8   3  19       19.46      144.38    126.90 o 
   9   3  19      149.59       81.17    135.15 o 
  10   3  19       66.68      272.85    161.49 o 
   0   4  19    23332.03    25043.69    555.21 o 
   1   4  19      627.60      650.72    117.11 o 
   2   4  19     7106.62     6933.71    389.55 o 
   3   4  19       32.98      103.03    102.52 o 
   4   4  19     4601.50     4534.90    169.39 o 
   5   4  19      103.42      150.38    119.69 o 
   6   4  19     2349.74     2390.92    182.88 o 
   7   4  19        9.04      126.76    109.18 o 
   8   4  19     3065.62     3188.80    140.77 o 
   9   4  19      442.01      758.14    171.74 o 
  10   4  19      456.50      334.12    167.14 o 
   1   5  19     1789.44     1863.87    142.56 o 
   2   5  19      169.78      147.20    123.04 o 
   3   5  19      333.68      314.14    109.21 o 
   4   5  19      182.21      178.42    111.17 o 
   5   5  19      150.09      237.40    107.44 o 
   6   5  19      408.83      530.77    115.75 o 
   7   5  19       41.79      144.65    122.67 o 
   8   5  19       26.28      -63.98    128.60 o 
   9   5  19      174.37      249.04    131.95 o 
  10   5  19        9.07     -165.54    165.54 o 
   0   6  19     1344.01     1430.29    179.81 o 
   1   6  19      176.16      176.23    118.69 o 
   2   6  19     9086.18     8428.61    361.96 o 
   3   6  19      497.85      539.68    115.76 o 
   4   6  19     2825.61     2810.10    131.40 o 
   5   6  19      242.74      307.37    113.43 o 
   6   6  19     3386.75     3396.15    194.58 o 
   7   6  19      114.51      147.56    111.30 o 
   8   6  19      719.28     1003.83    129.71 o 
   9   6  19      144.51      103.07    135.90 o 
  10   6  19      341.24      389.65    146.76 o 
   1   7  19     5157.77     5150.58    139.42 o 
   2   7  19     1510.24     1544.55    206.72 o 
   3   7  19     4067.03     4173.22    144.50 o 
   4   7  19      246.01      244.15    111.39 o 
   5   7  19      528.64      559.61    105.93 o 
   6   7  19       53.64       49.75    115.78 o 
   7   7  19     2775.60     3094.43    258.23 o 
   8   7  19      168.85      265.26    131.99 o 
   9   7  19      779.48      681.69    123.40 o 
  10   7  19      343.11      273.66    148.48 o 
   0   8  19       45.84     -214.25    214.25 o 
   1   8  19     1365.38     1440.92    144.37 o 
   2   8  19      203.12      129.44    180.54 o 
   3   8  19      111.49       62.09    121.73 o 
   4   8  19      611.96      611.92    122.15 o 
   5   8  19       66.68       33.63    124.74 o 
   6   8  19      267.64      183.19    123.58 o 
   7   8  19        2.94     -110.85    127.14 o 
   8   8  19      484.61      586.69    136.72 o 
   9   8  19        4.73      152.24    135.97 o 
  10   8  19       27.83      200.34    147.51 o 
   1   9  19     7445.06     7827.98    338.45 o 
   2   9  19      283.16      245.39    185.80 o 
   3   9  19     2579.16     2624.66    119.13 o 
   4   9  19     1375.96     1371.34    112.19 o 
   5   9  19     1558.76     1715.76    113.00 o 
   6   9  19      169.99      195.98    122.51 o 
   7   9  19     1842.56     1853.82    132.14 o 
   8   9  19      226.60      434.36    135.59 o 
   9   9  19      934.74      976.24    138.52 o 
  10   9  19      195.52      260.19    137.40 o 
   0  10  19     4151.85     4204.52    246.22 o 
   1  10  19      905.18      865.64    156.78 o 
   2  10  19      334.54      280.39    219.42 o 
   3  10  19      386.33      284.34    126.45 o 
   4  10  19     3721.74     3645.13    141.02 o 
   5  10  19     1241.73     1265.83    118.88 o 
   6  10  19      156.31      166.52    124.52 o 
   7  10  19        0.02      -40.05    111.86 o 
   8  10  19      158.62      342.99    130.46 o 
   9  10  19       44.11      187.48    143.55 o 
  10  10  19      279.68      165.82    291.04 o 
   1  11  19     2584.56     2541.55    166.31 o 
   2  11  19     1618.56     1425.28    222.40 o 
   3  11  19     1294.48     1502.51    176.98 o 
   4  11  19      431.68      514.20    128.72 o 
   5  11  19      383.00      441.17    127.89 o 
   6  11  19      253.64      279.94    119.39 o 
   7  11  19      512.98      496.57    132.16 o 
   8  11  19       56.78       66.88    137.81 o 
   9  11  19      120.01      134.75    124.42 o 
   0  12  19     6475.75     6657.46    267.69 o 
   1  12  19     3112.97     3109.42    147.90 o 
   2  12  19     5169.64     5440.14    486.25 o 
   3  12  19      230.38      176.80    197.23 o 
   4  12  19     1744.65     1862.12    140.49 o 
   5  12  19      126.17      263.99    127.13 o 
   6  12  19     2828.19     2620.63    142.97 o 
   7  12  19      210.06      278.11    134.46 o 
   8  12  19     1160.96     1113.81    125.65 o 
   9  12  19      163.14      207.19    152.21 o 
   1  13  19      258.35      169.94    169.11 o 
   2  13  19       34.57      212.42    165.01 o 
   3  13  19      741.34      837.24    230.55 o 
   4  13  19      212.75      257.78    174.42 o 
   5  13  19        0.02      -37.87    118.91 o 
   6  13  19       35.41       73.16    136.83 o 
   7  13  19      263.15      229.15    137.50 o 
   8  13  19        3.99       39.13    144.78 o 
   9  13  19       29.19      -50.16    139.08 o 
   0  14  19     4232.40     4026.32    257.50 o 
   1  14  19      547.82      643.21    133.96 o 
   2  14  19     2610.86     3034.53    253.58 o 
   3  14  19      409.62      489.30    228.82 o 
   4  14  19     3206.32     2979.25    192.00 o 
   5  14  19        0.21       66.09    136.71 o 
   6  14  19     1354.99     1451.41    144.55 o 
   7  14  19      277.62      289.43    139.78 o 
   8  14  19     1175.75      997.87    150.77 o 
   9  14  19      167.94      162.63    214.45 o 
   1  15  19      699.74      855.73    169.09 o 
   2  15  19       80.13      235.20    167.45 o 
   3  15  19      308.23      269.73    235.25 o 
   4  15  19      105.14      114.42    149.79 o 
   5  15  19      267.22      235.87    143.16 o 
   6  15  19        1.81      336.72    145.04 o 
   7  15  19      426.48      537.97    132.89 o 
   8  15  19      112.94       -0.79    153.41 o 
   0  16  19      273.00      318.78    173.03 o 
   1  16  19      131.74       45.98    172.10 o 
   2  16  19      370.94      416.04    172.14 o 
   3  16  19        0.03       63.18    171.78 o 
   4  16  19      656.89      556.85    251.86 o 
   5  16  19        0.11       34.26    182.30 o 
   6  16  19      444.35      365.05    128.41 o 
   7  16  19       55.99      158.26    153.65 o 
   8  16  19       69.20      218.87    162.22 o 
   1  17  19     3045.19     2655.07    154.14 o 
   2  17  19       64.76      190.62    145.29 o 
   3  17  19     1343.38     1361.55    183.76 o 
   4  17  19       51.58      306.25    242.61 o 
   5  17  19      640.13      550.72    195.19 o 
   6  17  19       46.59       74.39    152.05 o 
   7  17  19      441.30      452.56    158.00 o 
   0  18  19       28.26      -36.67    245.59 o 
   1  18  19        4.79       -0.50    185.85 o 
   2  18  19      463.13      446.80    183.85 o 
   3  18  19       51.88      146.86    140.07 o 
   4  18  19       65.56      465.17    257.97 o 
   5  18  19        0.58       32.76    206.44 o 
   6  18  19       82.69      220.23    197.09 o 
   7  18  19       34.98       93.40    162.23 o 
   1  19  19      762.58      743.72    180.90 o 
   2  19  19       63.34      209.58    177.72 o 
   3  19  19      799.32      795.03    154.41 o 
   4  19  19      188.42      255.05    186.73 o 
   5  19  19      238.95      352.01    281.01 o 
   6  19  19      120.17       78.82    171.49 o 
   7  19  19      340.29      333.36    412.66 o 
   0  20  19      886.82     1001.02    264.24 o 
   1  20  19       25.42      178.99    179.76 o 
   2  20  19      972.86      946.08    194.38 o 
   3  20  19      201.17      189.49    190.30 o 
   4  20  19     1431.65     1082.95    199.41 o 
   5  20  19      110.11      227.10    281.64 o 
   6  20  19      581.44      558.73    261.07 o 
   1  21  19       61.04      287.53    189.78 o 
   2  21  19        1.97       90.37    190.06 o 
   3  21  19      328.80      365.20    193.79 o 
   4  21  19       70.77       95.13    197.91 o 
   5  21  19       25.73      143.72    289.01 o 
   0  22  19      724.27      861.53    268.32 o 
   1  22  19        7.62      234.39    187.42 o 
   2  22  19     1767.95     1344.27    204.35 o 
   3  22  19       94.94      101.50    197.41 o 
   4  22  19      960.82     1016.10    211.03 o 
   1  23  19       83.25      109.84    198.97 o 
   2  23  19      115.70      130.65    199.39 o 
   3  23  19       18.86      -74.48    208.13 o 
   4  23  19       60.41       56.20    212.76 o 
   0  24  19      694.38      161.90    293.71 o 
   1  24  19        0.27      120.43    205.40 o 
   2  24  19      425.24       52.70    259.54 o 
   0   0  20      275.79      438.84    209.70 o 
   1   0  20      503.44      586.25    149.96 o 
   2   0  20      650.89      786.77    252.80 o 
   3   0  20     3928.08     4044.82    310.32 o 
   4   0  20     3237.21     3077.76    183.46 o 
   5   0  20     1895.31     1895.30    162.75 o 
   6   0  20       92.92      275.35    170.17 o 
   7   0  20      748.03      916.07    194.81 o 
   8   0  20      674.24      810.73    181.97 o 
   9   0  20      748.02      979.86    268.94 o 
  10   0  20       89.79       46.44    202.60 o 
   1   1  20     2873.11     3274.75    178.80 o 
   2   1  20        9.79      199.57    159.44 o 
   3   1  20      611.80      639.20    115.39 o 
   4   1  20     2392.35     2531.45    121.96 o 
   5   1  20       25.44      179.23    109.17 o 
   6   1  20        6.26      116.29    116.87 o 
   7   1  20     1394.77     1425.87    160.85 o 
   8   1  20       96.80       13.99    144.38 o 
   9   1  20      359.48      406.43    137.37 o 
  10   1  20       24.75      -74.22    201.40 o 
   0   2  20      235.16      359.81    154.86 o 
   1   2  20     1414.37     1576.24    122.59 o 
   2   2  20     1331.43     1515.76    198.81 o 
   3   2  20      847.50      896.96    105.14 o 
   4   2  20      944.89      941.60    122.22 o 
   5   2  20     1178.37     1190.78    115.03 o 
   6   2  20       59.51       64.04    118.09 o 
   7   2  20      212.44      307.80    124.59 o 
   8   2  20      123.30      159.45    146.94 o 
   9   2  20      476.79      470.40    154.65 o 
  10   2  20      206.98      205.77    163.21 o 
   1   3  20    23940.85    25073.94    298.04 o 
   2   3  20      386.16      424.24    161.70 o 
   3   3  20     2370.83     2545.73    129.25 o 
   4   3  20     1348.36     1247.84    117.77 o 
   5   3  20     4026.55     4150.40    139.81 o 
   6   3  20     1062.43      915.34    122.58 o 
   7   3  20     5034.20     5068.88    267.64 o 
   8   3  20      262.46      195.13    127.86 o 
   9   3  20     1255.55     1369.68    138.32 o 
  10   3  20       38.96      137.60    164.20 o 
   0   4  20      379.53      395.81    179.92 o 
   1   4  20      370.36      353.33    113.54 o 
   2   4  20      387.32      266.30    169.46 o 
   3   4  20      555.81      526.93    110.58 o 
   4   4  20      264.12      273.48    109.85 o 
   5   4  20      235.08      329.01    119.31 o 
   6   4  20       71.81      170.34    135.48 o 
   7   4  20      108.28      117.73    125.01 o 
   8   4  20        0.38       21.89    129.69 o 
   9   4  20        0.12       28.58    136.78 o 
  10   4  20        1.25       17.65    165.39 o 
   1   5  20    19016.18    19523.42    444.90 o 
   2   5  20       23.21       94.08    150.43 o 
   3   5  20     5258.05     5174.15    233.12 o 
   4   5  20        0.14       -0.15    110.61 o 
   5   5  20     8111.02     8376.38    202.72 o 
   6   5  20      217.55      164.21    108.70 o 
   7   5  20     5427.00     5118.65    253.61 o 
   8   5  20      208.70      214.53    127.13 o 
   9   5  20      982.58     1111.53    139.87 o 
  10   5  20       49.45      172.18    141.21 o 
   0   6  20      130.20      134.29    167.50 o 
   1   6  20      842.58      863.74    121.73 o 
   2   6  20        9.37      -11.38    166.96 o 
   3   6  20     2271.14     2225.50    111.44 o 
   4   6  20       14.08       87.41    126.77 o 
   5   6  20       21.22      -18.14    112.65 o 
   6   6  20      249.54      239.56    118.80 o 
   7   6  20       11.78       82.21    123.47 o 
   8   6  20       41.05      224.05    126.90 o 
   9   6  20      115.67      286.13    136.34 o 
  10   6  20      174.66      286.42    131.74 o 
   1   7  20     3919.63     3787.30    144.15 o 
   2   7  20      610.70      572.31    178.02 o 
   3   7  20       54.59      173.79    128.13 o 
   4   7  20      395.40      364.87    114.26 o 
   5   7  20     4614.92     4729.34    280.01 o 
   6   7  20       30.75       83.79    123.71 o 
   7   7  20     2374.62     2370.71    124.19 o 
   8   7  20       13.45       41.08    126.20 o 
   9   7  20      164.14       67.84    124.32 o 
  10   7  20       10.81      101.98    156.52 o 
   0   8  20      218.73      194.81    211.74 o 
   1   8  20     3964.55     3680.35    181.40 o 
   2   8  20      171.47      224.18    180.75 o 
   3   8  20     2168.17     2021.83    159.32 o 
   4   8  20       32.78       49.06    119.70 o 
   5   8  20      788.53      856.71    112.75 o 
   6   8  20      347.07      431.16    126.00 o 
   7   8  20      885.16     1015.25    128.62 o 
   8   8  20      302.14      358.33    131.40 o 
   9   8  20      457.82      408.88    144.11 o 
  10   8  20       89.92      109.54    136.14 o 
   1   9  20      526.98      633.44    157.81 o 
   2   9  20       75.23      131.07    170.62 o 
   3   9  20      600.95      608.45    165.37 o 
   4   9  20      253.13      226.86    128.72 o 
   5   9  20        8.55       36.73    125.83 o 
   6   9  20      577.45      586.67    126.55 o 
   7   9  20      198.09      155.35    111.70 o 
   8   9  20      234.72      271.02    137.92 o 
   9   9  20      180.70      301.66    138.83 o 
   0  10  20      105.01      231.80    219.57 o 
   1  10  20        9.52      -27.11    125.39 o 
   2  10  20     1810.36     1737.48    231.80 o 
   3  10  20      204.90      292.85    167.45 o 
   4  10  20     1077.88     1078.14    127.91 o 
   5  10  20      389.69      507.01    112.03 o 
   6  10  20        6.46       89.53    131.02 o 
   7  10  20      319.25      315.64    133.88 o 
   8  10  20        6.41      100.20    136.19 o 
   9  10  20      316.48      390.18    128.63 o 
   1  11  20     6222.96     6006.92    184.27 o 
   2  11  20      309.87      410.96    157.72 o 
   3  11  20     6305.69     5907.95    227.51 o 
   4  11  20      330.06      415.20    129.81 o 
   5  11  20      887.29     1086.35    133.41 o 
   6  11  20        7.36      100.90    132.56 o 
   7  11  20      787.17      887.02    134.87 o 
   8  11  20       53.24      222.45    133.18 o 
   9  11  20      979.81     1128.77    147.06 o 
   0  12  20       66.06      283.21    240.11 o 
   1  12  20      126.12      301.42    163.02 o 
   2  12  20      797.53      786.01    171.89 o 
   3  12  20      115.05      142.73    206.17 o 
   4  12  20       50.09      114.55    130.80 o 
   5  12  20       50.30      118.58    134.65 o 
   6  12  20       29.32       52.37    128.05 o 
   7  12  20      186.84      274.11    142.25 o 
   8  12  20       12.78      -40.79    145.33 o 
   9  12  20       15.44      201.25    153.28 o 
   1  13  20     7715.24     7868.08    195.93 o 
   2  13  20       16.00       22.58    164.70 o 
   3  13  20     5713.16     6241.82    265.97 o 
   4  13  20      184.36      207.48    169.12 o 
   5  13  20     2301.29     2267.08    142.30 o 
   6  13  20       20.23      -44.53    140.43 o 
   7  13  20     2740.57     2464.18    133.38 o 
   8  13  20       15.05       -0.23    154.50 o 
   9  13  20     1120.64      845.45    153.73 o 
   0  14  20      140.27      127.73    235.40 o 
   1  14  20       36.26       84.00    166.22 o 
   2  14  20      357.86      332.99    182.43 o 
   3  14  20        6.80      396.05    236.97 o 
   4  14  20      329.28      446.10    152.94 o 
   5  14  20      213.33      395.94    143.29 o 
   6  14  20        3.95       -4.32    139.50 o 
   7  14  20        5.82      212.42    141.96 o 
   8  14  20       24.18       87.96    149.83 o 
   1  15  20     1078.23     1049.22    174.77 o 
   2  15  20      643.36      432.24    169.22 o 
   3  15  20     2341.26     2586.94    249.82 o 
   4  15  20        0.17       45.14    156.61 o 
   5  15  20     1163.85     1283.71    188.09 o 
   6  15  20       22.50      127.18    127.10 o 
   7  15  20     1220.43     1114.84    158.59 o 
   8  15  20       71.21      185.18    154.26 o 
   0  16  20     1467.50     1706.60    248.41 o 
   1  16  20        0.03       14.94    172.91 o 
   2  16  20      260.97      424.96    142.61 o 
   3  16  20        0.92       57.21    229.84 o 
   4  16  20      162.41      205.00    244.65 o 
   5  16  20        0.11      251.45    154.91 o 
   6  16  20       53.06      211.79    148.43 o 
   7  16  20       60.04      -27.21    157.86 o 
   8  16  20        0.24      163.08    166.32 o 
   1  17  20       21.43     -161.54    181.27 o 
   2  17  20        8.70      202.93    179.69 o 
   3  17  20       45.42      264.83    198.97 o 
   4  17  20        0.05     -255.94    255.94 o 
   5  17  20      206.70      210.79    203.99 o 
   6  17  20       64.21      147.92    155.46 o 
   7  17  20       15.31      159.31    164.32 o 
   0  18  20        0.19       40.91    255.47 o 
   1  18  20      272.79      429.92    184.68 o 
   2  18  20      204.60      169.32    176.54 o 
   3  18  20      139.12      342.19    181.30 o 
   4  18  20       91.88      122.72    272.71 o 
   5  18  20        1.06      424.10    266.28 o 
   6  18  20      173.47      211.28    209.57 o 
   7  18  20      211.78      372.33    165.97 o 
   1  19  20      821.82      804.13    182.05 o 
   2  19  20       51.06      156.69    183.99 o 
   3  19  20      688.55      706.43    155.92 o 
   4  19  20       66.43      159.05    152.09 o 
   5  19  20      690.33      637.72    276.94 o 
   6  19  20        0.19       52.42    225.85 o 
   0  20  20       45.29      -45.29    256.56 o 
   1  20  20       53.13       54.11    182.08 o 
   2  20  20        0.49       55.95    131.10 o 
   3  20  20        7.04       35.82    189.93 o 
   4  20  20        2.79      195.82    193.80 o 
   5  20  20       99.66      332.26    291.20 o 
   6  20  20       18.20      181.23    205.65 o 
   1  21  20     1752.49     1562.02    159.71 o 
   2  21  20       56.82       11.70    193.25 o 
   3  21  20     2118.12     2053.82    345.74 o 
   4  21  20        1.30       87.53    163.27 o 
   5  21  20     1252.16     1171.36    174.48 o 
   0  22  20       36.04     -156.10    266.91 o 
   1  22  20        0.61      -39.15    192.84 o 
   2  22  20        1.22      320.81    206.56 o 
   3  22  20        5.08      280.15    202.88 o 
   4  22  20      130.36      402.15    210.05 o 
   1  23  20     1062.93      849.07    205.30 o 
   2  23  20       25.46       16.21    171.93 o 
   3  23  20      659.15      650.03    209.85 o 
   0  24  20       85.77      -59.71    307.66 o 
   1  24  20        0.52      -65.54    275.21 o 
   1   1  21    10796.31    11462.27    218.25 o 
   2   1  21      839.56      836.59    168.36 o 
   3   1  21     8347.94     8757.40    361.54 o 
   4   1  21     3083.09     3143.34    143.58 o 
   5   1  21     1643.98     1813.18    120.04 o 
   6   1  21      186.51      304.29    119.01 o 
   7   1  21     2588.68     2624.61    195.09 o 
   8   1  21       65.79       98.74    144.67 o 
   9   1  21     1016.77      847.67    159.58 o 
  10   1  21      232.68      135.22    148.38 o 
   0   2  21     7260.36     7403.56    218.01 o 
   1   2  21      209.22      197.99    113.24 o 
   2   2  21      851.15      834.74    154.71 o 
   3   2  21      806.27      856.76    115.02 o 
   4   2  21      111.20       45.66    108.13 o 
   5   2  21      657.97      749.84    118.35 o 
   6   2  21      407.08      342.59    119.73 o 
   7   2  21       96.65      216.30    122.56 o 
   8   2  21      624.31      739.79    129.03 o 
   9   2  21      437.75      320.58    137.61 o 
  10   2  21       66.84       39.76    171.62 o 
   1   3  21      793.04     1035.01    120.36 o 
   2   3  21      682.08      618.06    151.10 o 
   3   3  21        9.24       23.99    111.73 o 
   4   3  21      393.51      314.05    117.73 o 
   5   3  21     1523.46     1564.09    119.76 o 
   6   3  21       34.49      155.52    119.27 o 
   7   3  21      808.00      723.35    144.36 o 
   8   3  21       16.26      111.45    129.85 o 
   9   3  21      287.36      271.30    139.76 o 
  10   3  21      116.13      113.80    168.52 o 
   0   4  21     6747.11     6842.38    212.03 o 
   1   4  21       86.89       80.56    111.82 o 
   2   4  21      512.81      485.92    153.32 o 
   3   4  21      974.54      930.65    121.43 o 
   4   4  21       82.80      172.51    111.40 o 
   5   4  21      399.18      455.55    122.28 o 
   6   4  21     2348.95     2413.41    146.53 o 
   7   4  21      307.60      290.27    145.19 o 
   8   4  21      673.81      711.25    131.61 o 
   9   4  21       73.12      123.71    137.30 o 
  10   4  21      255.08      232.24    169.55 o 
   1   5  21        1.72      165.58    119.16 o 
   2   5  21     2110.13     1883.00    174.93 o 
   3   5  21       79.00      173.61    113.04 o 
   4   5  21       20.02       87.52    115.81 o 
   5   5  21      541.02      529.39    124.27 o 
   6   5  21       16.45       60.05    135.30 o 
   7   5  21       92.45      141.39    124.21 o 
   8   5  21      205.65      260.61    134.08 o 
   9   5  21      667.41      693.11    139.19 o 
  10   5  21       18.25     -137.71    137.71 o 
   0   6  21     8935.34     8805.02    272.71 o 
   1   6  21       83.80      147.01    103.47 o 
   2   6  21        2.36      -57.93    169.11 o 
   3   6  21     1360.01     1333.63    133.13 o 
   4   6  21        1.13       21.76    130.43 o 
   5   6  21       43.19      -16.97    128.13 o 
   6   6  21     2917.20     2766.78    136.61 o 
   7   6  21       19.25      -59.15    127.38 o 
   8   6  21      455.85      598.55    131.88 o 
   9   6  21        0.30       29.68    149.14 o 
  10   6  21       54.36      182.36    152.05 o 
   1   7  21     3241.02     3382.33    146.14 o 
   2   7  21     2139.61     1944.70    153.51 o 
   3   7  21      411.40      498.14    143.75 o 
   4   7  21       76.97      194.36    112.10 o 
   5   7  21     2402.46     2459.48    136.83 o 
   6   7  21      159.88      172.68    126.87 o 
   7   7  21     3112.76     3035.49    129.74 o 
   8   7  21      157.67      251.81    154.04 o 
   9   7  21     1376.28     1189.65    136.30 o 
  10   7  21       21.60      250.12    151.31 o 
   0   8  21     1883.91     1881.20    236.19 o 
   1   8  21      248.33      256.89    145.28 o 
   2   8  21        1.20       49.77    163.27 o 
   3   8  21       98.99      188.15    146.78 o 
   4   8  21        0.88       53.92    121.61 o 
   5   8  21        1.83      -34.70    121.64 o 
   6   8  21      804.01      724.13    121.63 o 
   7   8  21       32.71      205.13    119.10 o 
   8   8  21        5.88       44.81    134.73 o 
   9   8  21       36.01      222.81    144.94 o 
   1   9  21     8790.86     8858.06    193.55 o 
   2   9  21      127.71      221.43    176.14 o 
   3   9  21     5692.42     5476.85    383.12 o 
   4   9  21       16.05        2.23    121.38 o 
   5   9  21     5053.25     5097.38    147.16 o 
   6   9  21      286.93      315.01    113.00 o 
   7   9  21     1539.52     1577.11    137.73 o 
   8   9  21       74.54      277.48    138.70 o 
   9   9  21      868.91      870.55    143.58 o 
   0  10  21       52.43       41.06    223.34 o 
   1  10  21      181.76       87.79    125.73 o 
   2  10  21      217.13      292.39    166.80 o 
   3  10  21       99.17      139.75    189.23 o 
   4  10  21       55.17       65.83    126.81 o 
   5  10  21        0.08       75.61    126.35 o 
   6  10  21       34.72       63.15    121.13 o 
   7  10  21        0.73       19.34    120.42 o 
   8  10  21      297.96      267.56    136.42 o 
   9  10  21        0.17      -50.14    141.29 o 
   1  11  21     5586.02     5262.83    189.17 o 
   2  11  21        0.02     -163.23    163.23 o 
   3  11  21     3732.79     3520.96    218.14 o 
   4  11  21       15.11      171.81    131.71 o 
   5  11  21     1236.65     1169.60    135.28 o 
   6  11  21       39.96       86.59    136.16 o 
   7  11  21       59.10      194.49    134.28 o 
   8  11  21      251.46      318.29    142.10 o 
   9  11  21       13.46       10.46    161.70 o 
   0  12  21      197.10      413.29    228.19 o 
   1  12  21       85.95       66.56    137.72 o 
   2  12  21     1984.91     2124.36    174.36 o 
   3  12  21      520.59      657.94    231.49 o 
   4  12  21     1203.48      905.86    176.12 o 
   5  12  21        7.66      -53.54    117.19 o 
   6  12  21       60.97      111.44    134.18 o 
   7  12  21      322.69      353.47    132.08 o 
   8  12  21      259.28      159.06    140.18 o 
   9  12  21      560.90      503.58    137.08 o 
   1  13  21      357.25      145.93    171.16 o 
   2  13  21      213.00      269.34    138.46 o 
   3  13  21      129.39      -72.41    237.13 o 
   4  13  21       12.02       17.15    180.60 o 
   5  13  21       10.83       69.06    136.03 o 
   6  13  21      275.05      171.29    122.92 o 
   7  13  21       12.23       90.82    139.58 o 
   8  13  21       18.54      124.46    125.91 o 
   0  14  21      540.06      358.59    238.54 o 
   1  14  21      127.80      402.52    168.33 o 
   2  14  21     1472.95     1521.07    177.09 o 
   3  14  21        9.56      108.46    236.34 o 
   4  14  21     1067.01      796.80    167.10 o 
   5  14  21        0.34      -50.04    145.48 o 
   6  14  21      392.62      457.21    149.00 o 
   7  14  21      148.77      192.69    139.17 o 
   8  14  21      251.39      159.24    138.27 o 
   1  15  21     1553.05     1580.90    177.64 o 
   2  15  21      217.92      459.55    171.27 o 
   3  15  21     1902.68     1956.04    181.73 o 
   4  15  21        8.27      -32.44    173.50 o 
   5  15  21      498.96      474.81    157.36 o 
   6  15  21        4.45       52.63    150.12 o 
   7  15  21      515.70      463.71    159.17 o 
   8  15  21      132.02      132.44    158.09 o 
   0  16  21        8.27       75.70    246.22 o 
   1  16  21      237.22      532.22    259.93 o 
   2  16  21      140.11        9.75    147.79 o 
   3  16  21       35.73      202.56    139.96 o 
   4  16  21      348.14      339.63    178.36 o 
   5  16  21        3.85       60.22    165.00 o 
   6  16  21      151.91      106.54    153.02 o 
   7  16  21       56.00      149.52    164.52 o 
   1  17  21     4502.33     4193.88    203.63 o 
   2  17  21        7.47      -66.07    146.57 o 
   3  17  21     2017.07     1904.71    311.81 o 
   4  17  21       24.02      440.72    260.48 o 
   5  17  21     2290.98     1884.65    255.47 o 
   6  17  21        0.68      -33.58    198.82 o 
   7  17  21      851.81      724.68    156.10 o 
   0  18  21      711.92      481.31    253.74 o 
   1  18  21        3.77      -90.74    189.28 o 
   2  18  21       93.90      165.59    185.69 o 
   3  18  21        4.11       38.87    184.77 o 
   4  18  21        6.57       63.04    187.37 o 
   5  18  21       82.09       84.63    267.06 o 
   6  18  21        1.47      129.36    221.00 o 
   1  19  21     1680.70     1713.84    191.10 o 
   2  19  21       88.66      230.69    186.15 o 
   3  19  21      998.61     1054.77    188.58 o 
   4  19  21       94.48      170.53    194.10 o 
   5  19  21      826.10     1091.29    276.62 o 
   6  19  21       42.79       29.94    246.76 o 
   0  20  21      353.96      323.33    263.30 o 
   1  20  21       15.08       88.73    187.38 o 
   2  20  21      316.02      473.13    185.44 o 
   3  20  21       26.67     -150.71    329.91 o 
   4  20  21      247.79      212.39    197.03 o 
   5  20  21       56.78      189.48    296.21 o 
   1  21  21      262.39      166.69    196.21 o 
   2  21  21        0.41      114.81    194.06 o 
   3  21  21       65.01     -191.13    191.13 o 
   4  21  21        8.95      111.70    274.43 o 
   5  21  21      173.44     -292.61    292.61 o 
   0  22  21      516.40      528.48    289.32 o 
   1  22  21      108.25       88.03    190.28 o 
   2  22  21      165.36      193.56    198.76 o 
   3  22  21       64.93      113.00    175.85 o 
   4  22  21      266.01      -75.39    209.01 o 
   1  23  21       51.79       12.10    203.55 o 
   2  23  21        7.58      130.05    206.62 o 
   0   0  22    16071.78    16364.52    384.92 o 
   1   0  22      365.29      301.22    150.70 o 
   2   0  22     8639.42     8710.12    331.63 o 
   3   0  22     1006.64      949.94    162.38 o 
   4   0  22     4391.15     4495.56    366.43 o 
   5   0  22      786.92      795.91    181.96 o 
   6   0  22     2389.49     2239.14    178.02 o 
   7   0  22       71.03      155.53    180.49 o 
   8   0  22     2812.22     3227.81    202.56 o 
   9   0  22        9.34      164.25    272.39 o 
  10   0  22     1126.43      954.47    218.12 o 
   1   1  22       95.10      372.41    121.13 o 
   2   1  22       25.85      -32.78    166.55 o 
   3   1  22       78.27      129.53    109.32 o 
   4   1  22      848.58      838.09    114.17 o 
   5   1  22       70.54       71.09    115.73 o 
   6   1  22      182.35      283.41    119.64 o 
   7   1  22       68.77       69.14    123.62 o 
   8   1  22       41.34      147.41    146.98 o 
   9   1  22        4.22      158.48    155.51 o 
  10   1  22      161.68      144.43    150.79 o 
   0   2  22    20168.27    21223.14    290.92 o 
   1   2  22        4.86       71.87    116.18 o 
   2   2  22     4501.53     4455.39    184.70 o 
   3   2  22       73.44       79.40    114.60 o 
   4   2  22     1014.53     1167.86    122.92 o 
   5   2  22      562.92      672.21    120.09 o 
   6   2  22     3045.53     3031.62    132.90 o 
   7   2  22       56.94      118.98    125.79 o 
   8   2  22     1070.81     1148.61    154.91 o 
   9   2  22        0.17      185.99    137.70 o 
  10   2  22      378.78      387.89    171.53 o 
   1   3  22     3424.25     3684.52    129.52 o 
   2   3  22      112.19      120.56    154.15 o 
   3   3  22     1364.62     1394.83    119.98 o 
   4   3  22      399.89      443.59    120.68 o 
   5   3  22     1920.07     1900.82    122.90 o 
   6   3  22       23.82      251.34    126.03 o 
   7   3  22       44.13      190.63    143.27 o 
   8   3  22      198.28      193.06    121.38 o 
   9   3  22       85.26      186.27    140.04 o 
  10   3  22      410.13      305.68    173.81 o 
   0   4  22     1404.06     1396.42    245.04 o 
   1   4  22     1178.24     1228.19    118.33 o 
   2   4  22       78.82      231.01    176.27 o 
   3   4  22     1242.50     1208.10    118.44 o 
   4   4  22      482.75      520.18    120.12 o 
   5   4  22       17.91      122.97    127.72 o 
   6   4  22      389.42      455.98    150.96 o 
   7   4  22       18.98      -17.25    141.93 o 
   8   4  22       30.09      -35.39    131.13 o 
   9   4  22       85.66       83.06    140.84 o 
  10   4  22        4.83      357.14    181.17 o 
   1   5  22     2390.11     2542.47    145.80 o 
   2   5  22      118.41      188.32    176.20 o 
   3   5  22     6368.43     6211.59    322.45 o 
   4   5  22      270.27      364.74    118.37 o 
   5   5  22      954.98      866.26    108.30 o 
   6   5  22      260.41      299.32    138.68 o 
   7   5  22       98.52       79.06    134.98 o 
   8   5  22        4.03       90.21    136.51 o 
   9   5  22       73.64      156.52    124.13 o 
  10   5  22      493.34      525.49    155.95 o 
   0   6  22     1020.70     1078.69    190.21 o 
   1   6  22       88.20      142.51    123.43 o 
   2   6  22     2334.59     2279.50    139.04 o 
   3   6  22      992.26      976.61    155.48 o 
   4   6  22      288.12      351.51    124.58 o 
   5   6  22       30.04      144.89    133.27 o 
   6   6  22     1600.46     1725.32    126.53 o 
   7   6  22       97.32      155.76    116.42 o 
   8   6  22     1355.28     1315.71    135.92 o 
   9   6  22        3.31       40.29    151.45 o 
  10   6  22      339.83       10.66    290.57 o 
   1   7  22      150.70       71.62    135.65 o 
   2   7  22      406.32      397.26    160.45 o 
   3   7  22      254.16      298.87    171.54 o 
   4   7  22      225.88      266.22    135.68 o 
   5   7  22      242.47      324.96    118.62 o 
   6   7  22       12.30       29.63    126.18 o 
   7   7  22       13.20      -21.36    128.21 o 
   8   7  22      100.37      113.55    135.46 o 
   9   7  22      320.12      208.26    141.31 o 
   0   8  22    11341.17    10961.35    299.35 o 
   1   8  22        6.26      -77.89    142.06 o 
   2   8  22     2844.37     2977.64    202.11 o 
   3   8  22      307.24      226.07    188.55 o 
   4   8  22     5135.07     5353.45    242.26 o 
   5   8  22       12.78      -20.61    124.63 o 
   6   8  22     3080.06     3021.75    139.28 o 
   7   8  22      146.20      327.84    155.26 o 
   8   8  22     1489.49     1552.47    146.31 o 
   9   8  22       18.52       27.68    143.50 o 
   1   9  22       14.20      -61.90    124.82 o 
   2   9  22     2438.71     2469.78    150.90 o 
   3   9  22      483.75      490.99    196.77 o 
   4   9  22       40.64      160.30    132.13 o 
   5   9  22       72.97      138.68    129.66 o 
   6   9  22       34.88       83.48    135.45 o 
   7   9  22       47.69      108.55    125.65 o 
   8   9  22      170.99       58.75    135.97 o 
   9   9  22      233.31      140.63    153.08 o 
   0  10  22     5916.63     6130.07    260.17 o 
   1  10  22      198.26      169.16    112.74 o 
   2  10  22    12345.09    12348.27    422.07 o 
   3  10  22       30.58      143.36    195.19 o 
   4  10  22     2520.28     2535.06    138.56 o 
   5  10  22       90.30      132.42    130.90 o 
   6  10  22     1562.75     1706.41    125.90 o 
   7  10  22       61.03      119.54    135.11 o 
   8  10  22      795.45      750.01    145.93 o 
   9  10  22        5.19       82.49    153.62 o 
   1  11  22      752.74      768.46    173.05 o 
   2  11  22      465.84      619.30    256.01 o 
   3  11  22      337.09      322.49    204.85 o 
   4  11  22      141.73       97.11    169.32 o 
   5  11  22      343.21      289.00    132.62 o 
   6  11  22      315.82      418.38    136.41 o 
   7  11  22       88.63       74.33    135.94 o 
   8  11  22      116.84      173.97    146.52 o 
   9  11  22        7.62      134.42    150.82 o 
   0  12  22     3725.87     3364.31    253.27 o 
   1  12  22      164.11      150.71    165.29 o 
   2  12  22     1170.34     1044.85    168.37 o 
   3  12  22        5.43     -138.23    238.38 o 
   4  12  22     1602.89     1643.69    186.54 o 
   5  12  22       47.26      116.67    142.15 o 
   6  12  22      364.81      464.02    138.45 o 
   7  12  22       62.80      222.43    136.56 o 
   8  12  22        3.12      111.26    140.36 o 
   1  13  22      812.07     1067.01    168.45 o 
   2  13  22      187.61      174.52    167.34 o 
   3  13  22      208.98      588.98    236.34 o 
   4  13  22       45.01        5.09    214.04 o 
   5  13  22      488.82      467.49    136.01 o 
   6  13  22       26.66       41.12    145.58 o 
   7  13  22      498.33      654.37    154.31 o 
   8  13  22      698.93      598.74    179.79 o 
   0  14  22      633.95      690.85    176.16 o 
   1  14  22      380.40      274.13    137.72 o 
   2  14  22      104.69       87.22    170.78 o 
   3  14  22      103.39      193.21    173.91 o 
   4  14  22      168.96      419.47    227.43 o 
   5  14  22       70.40      -58.32    191.05 o 
   6  14  22      209.45      197.87    128.58 o 
   7  14  22       35.60      143.14    146.69 o 
   8  14  22      289.33      418.13    157.08 o 
   1  15  22        7.10       14.31    173.82 o 
   2  15  22       22.73      -43.22    177.15 o 
   3  15  22       53.20      105.31    146.88 o 
   4  15  22      137.91       -7.52    178.20 o 
   5  15  22      247.72      237.20    161.52 o 
   6  15  22      115.20      151.88    133.16 o 
   7  15  22       91.69      124.99    159.16 o 
   0  16  22     1608.32     1560.22    254.37 o 
   1  16  22       25.37      348.36    179.80 o 
   2  16  22     2390.88     2437.27    184.80 o 
   3  16  22        3.29       28.38    172.93 o 
   4  16  22     1737.40     1947.81    268.47 o 
   5  16  22      305.70      391.38    238.94 o 
   6  16  22      966.78      934.79    202.66 o 
   7  16  22        3.34       25.82    161.92 o 
   1  17  22        3.64      186.28    182.66 o 
   2  17  22        0.40      180.67    182.71 o 
   3  17  22       28.28      239.80    368.62 o 
   4  17  22        0.39      278.19    263.15 o 
   5  17  22        7.09       40.28    273.02 o 
   6  17  22      269.37       89.11    220.04 o 
   7  17  22       21.08      144.14    174.81 o 
   0  18  22     2048.24     1871.79    204.53 o 
   1  18  22        4.06       11.66    188.84 o 
   2  18  22     2160.90     2163.09    195.53 o 
   3  18  22       82.59      269.03    185.08 o 
   4  18  22     1406.68     1450.93    198.59 o 
   5  18  22       77.02     -132.28    202.02 o 
   6  18  22     1467.72     1208.98    247.75 o 
   1  19  22       36.35      194.78    189.00 o 
   2  19  22       18.25     -134.83    159.26 o 
   3  19  22       51.05      114.73    191.37 o 
   4  19  22        0.47       55.02    196.15 o 
   5  19  22       31.33      225.37    299.19 o 
   0  20  22     1169.84      889.27    271.14 o 
   1  20  22        3.14       44.20    152.45 o 
   2  20  22      920.08      973.35    360.63 o 
   3  20  22        1.15      239.17    196.60 o 
   4  20  22      963.49      432.14    172.82 o 
   5  20  22       21.24      237.51    210.75 o 
   1  21  22      275.22      310.73    162.24 o 
   2  21  22       31.37     -131.84    162.13 o 
   3  21  22      188.77      152.81    203.19 o 
   4  21  22      168.47       98.30    208.72 o 
   0  22  22       15.63       76.95    284.15 o 
   1  22  22       30.69       67.82    197.20 o 
   2  22  22       80.49      349.25    255.94 o 
   3  22  22        8.39      -93.29    206.00 o 
   1  23  22       75.84      128.90    210.78 o 
   1   1  23     3605.51     3684.39    131.66 o 
   2   1  23      266.06      428.60    194.76 o 
   3   1  23      341.90      415.84    110.60 o 
   4   1  23        0.28       72.32    114.46 o 
   5   1  23      175.31      193.33    118.96 o 
   6   1  23      740.65      770.78    125.99 o 
   7   1  23     1127.64     1022.97    130.13 o 
   8   1  23      348.08      372.92    152.40 o 
   9   1  23        0.88       24.11    190.34 o 
  10   1  23      165.53      175.24    152.23 o 
   0   2  23    14329.16    14680.01    267.44 o 
   1   2  23       64.43        6.35    110.09 o 
   2   2  23     6606.92     6488.54    196.29 o 
   3   2  23      351.97      442.74    156.71 o 
   4   2  23     1637.27     1710.26    130.59 o 
   5   2  23      342.07      315.01    115.91 o 
   6   2  23     1954.94     1964.19    129.74 o 
   7   2  23       25.11       30.05    131.52 o 
   8   2  23      457.56      401.88    152.76 o 
   9   2  23      207.89      408.82    141.24 o 
  10   2  23       81.85       87.82    173.64 o 
   1   3  23     1492.98     1630.40    130.07 o 
   2   3  23     1492.78     1328.66    180.86 o 
   3   3  23        5.49       22.86    128.93 o 
   4   3  23      355.45      414.22    115.86 o 
   5   3  23     1161.31     1050.58    122.85 o 
   6   3  23        1.57      137.89    122.77 o 
   7   3  23      114.49      212.52    146.46 o 
   8   3  23      104.25      193.14    134.01 o 
   9   3  23       44.06       94.30    143.74 o 
  10   3  23      118.33       66.81    172.74 o 
   0   4  23     8949.01     9465.34    225.71 o 
   1   4  23      146.98      181.72    121.36 o 
   2   4  23     9661.34     9636.43    334.64 o 
   3   4  23      114.29       67.07    138.43 o 
   4   4  23     8669.20     8690.40    421.03 o 
   5   4  23        0.06       42.88    116.73 o 
   6   4  23     3008.22     2952.31    236.85 o 
   7   4  23       21.44      -25.27    147.67 o 
   8   4  23     1136.96     1293.84    123.51 o 
   9   4  23        9.76      171.17    148.52 o 
   1   5  23      147.72      274.20    126.07 o 
   2   5  23       33.25       60.14    152.77 o 
   3   5  23        1.64      -33.90    184.93 o 
   4   5  23        6.70      128.47    120.76 o 
   5   5  23       86.02      108.49    121.27 o 
   6   5  23       19.14       70.50    140.70 o 
   7   5  23       36.42      137.17    130.90 o 
   8   5  23        2.43       71.52    133.86 o 
   9   5  23      182.28      340.13    151.46 o 
   0   6  23     3164.81     3315.26    199.42 o 
   1   6  23       23.37      120.50    123.02 o 
   2   6  23     4998.97     4990.14    244.19 o 
   3   6  23      154.06      239.42    183.84 o 
   4   6  23     2677.46     2909.59    160.84 o 
   5   6  23       58.95      278.86    143.88 o 
   6   6  23     2950.53     3092.46    193.12 o 
   7   6  23        0.64      110.70    136.82 o 
   8   6  23     1244.15     1291.89    153.80 o 
   9   6  23      140.60      312.61    144.54 o 
   1   7  23     1649.05     1550.23    143.46 o 
   2   7  23      170.50       96.97    134.98 o 
   3   7  23      274.40      372.54    221.14 o 
   4   7  23      816.37      814.32    145.43 o 
   5   7  23       21.09      169.31    131.46 o 
   6   7  23        7.79       11.09    131.43 o 
   7   7  23       24.13       48.31    130.93 o 
   8   7  23      338.44      356.20    121.85 o 
   9   7  23       98.23       95.12    129.59 o 
   0   8  23      139.63       71.01    210.15 o 
   1   8  23     1439.64     1404.42    152.58 o 
   2   8  23        0.51       -0.11    145.39 o 
   3   8  23       25.69       -2.55    178.88 o 
   4   8  23        1.83      -55.00    126.89 o 
   5   8  23      202.72      260.31    132.28 o 
   6   8  23      436.58      409.96    114.82 o 
   7   8  23       19.65      117.70    136.63 o 
   8   8  23      266.48      296.78    138.84 o 
   9   8  23        1.04       30.42    148.14 o 
   1   9  23     1084.19      989.74    163.46 o 
   2   9  23      553.02      616.51    144.49 o 
   3   9  23     1032.27      806.58    161.71 o 
   4   9  23      419.32      459.44    134.00 o 
   5   9  23      343.15      348.14    133.72 o 
   6   9  23      478.21      522.72    131.58 o 
   7   9  23      162.27      231.06    132.15 o 
   8   9  23      281.37      279.62    123.52 o 
   9   9  23       50.24      311.28    155.77 o 
   0  10  23     2935.58     2940.20    246.85 o 
   1  10  23     1171.52     1199.55    233.99 o 
   2  10  23     2810.32     2532.19    180.37 o 
   3  10  23     1206.57     1081.25    208.32 o 
   4  10  23     1737.76     1705.26    171.41 o 
   5  10  23        3.14      145.94    113.67 o 
   6  10  23      281.14      374.98    138.02 o 
   7  10  23      140.11      230.15    133.96 o 
   8  10  23      236.49      288.60    146.75 o 
   9  10  23       43.52       10.45    154.64 o 
   1  11  23     1435.77     1508.71    171.81 o 
   2  11  23      279.75      448.57    164.93 o 
   3  11  23      396.10      332.99    196.72 o 
   4  11  23      197.54      387.83    172.03 o 
   5  11  23       65.90      105.44    137.78 o 
   6  11  23      105.09      255.72    138.44 o 
   7  11  23      405.10      490.02    121.26 o 
   8  11  23      287.16      408.45    149.24 o 
   0  12  23     5979.31     5847.02    273.80 o 
   1  12  23        1.57      -29.08    137.25 o 
   2  12  23     3712.60     3895.88    397.54 o 
   3  12  23        0.13      -19.43    225.69 o 
   4  12  23     3318.52     3046.75    223.92 o 
   5  12  23        0.05      -22.62    142.33 o 
   6  12  23     1516.16     1505.02    146.64 o 
   7  12  23       21.43       46.79    145.66 o 
   8  12  23      971.57     1032.21    156.26 o 
   1  13  23       26.86       78.32    141.50 o 
   2  13  23       28.35      105.15    172.88 o 
   3  13  23        0.01       45.51    139.69 o 
   4  13  23        3.78      -66.88    220.91 o 
   5  13  23       55.11      114.08    180.86 o 
   6  13  23       32.52      132.60    143.65 o 
   7  13  23       23.13      131.70    153.27 o 
   8  13  23        4.23      303.76    162.28 o 
   0  14  23     3235.62     3516.80    254.53 o 
   1  14  23       21.45      114.75    174.13 o 
   2  14  23     2613.89     2326.56    181.77 o 
   3  14  23        9.86      -37.21    141.31 o 
   4  14  23     2180.32     2204.53    252.02 o 
   5  14  23      124.32      -19.37    190.83 o 
   6  14  23      957.31      976.94    154.97 o 
   7  14  23       12.68      149.26    155.34 o 
   1  15  23       79.87       37.73    181.75 o 
   2  15  23       55.50       95.82    176.70 o 
   3  15  23      193.31      338.75    179.24 o 
   4  15  23       61.40      453.57    255.47 o 
   5  15  23       12.23      -29.37    171.64 o 
   6  15  23      191.57       93.90    197.94 o 
   7  15  23       43.31       85.33    171.53 o 
   0  16  23      174.01      367.06    176.00 o 
   1  16  23       32.94      175.44    185.53 o 
   2  16  23      361.84      755.80    180.24 o 
   3  16  23        1.17      268.27    180.36 o 
   4  16  23      753.10      776.43    252.64 o 
   5  16  23        2.28      273.18    276.78 o 
   6  16  23      151.15      230.25    211.38 o 
   7  16  23        1.77      164.51    169.93 o 
   1  17  23       14.48      123.02    186.74 o 
   2  17  23       14.49      303.57    152.45 o 
   3  17  23      304.39      298.01    194.33 o 
   4  17  23      194.88      119.14    188.34 o 
   5  17  23      105.88      184.78    278.97 o 
   6  17  23      111.62       46.94    236.13 o 
   0  18  23      747.86      423.63    268.94 o 
   1  18  23       44.57     -165.02    186.16 o 
   2  18  23      395.57      531.07    189.92 o 
   3  18  23        1.08      -80.57    153.62 o 
   4  18  23       45.18      226.21    161.87 o 
   5  18  23        4.68       -6.90    203.28 o 
   6  18  23       57.99      -67.71    296.37 o 
   1  19  23      122.41      211.53    186.24 o 
   2  19  23       36.42      159.37    161.19 o 
   3  19  23      380.82      333.25    195.15 o 
   4  19  23       83.62      168.60    195.64 o 
   5  19  23      115.34       63.79    296.37 o 
   0  20  23     1053.61      964.19    290.57 o 
   1  20  23        8.77      205.05    204.04 o 
   2  20  23     1457.94     1415.63    202.25 o 
   3  20  23       13.92      779.97    887.94 o 
   4  20  23      883.92      553.79    212.44 o 
   1  21  23       41.12       27.46    215.42 o 
   2  21  23       32.51      192.86    166.70 o 
   3  21  23      140.76      -30.09    209.73 o 
   4  21  23        8.54      380.22    286.81 o 
   0  22  23      867.40      878.14    306.25 o 
   1  22  23       91.92       37.92    166.45 o 
   2  22  23      759.95      528.79    173.67 o 
   0   0  24      217.48      176.95    228.04 o 
   1   0  24     1593.85     1639.04    168.91 o 
   2   0  24     3736.41     3600.97    251.08 o 
   3   0  24     1258.57     1413.37    236.03 o 
   4   0  24     5697.27     5993.42    513.83 o 
   5   0  24        3.02       79.59    173.98 o 
   6   0  24      753.82      702.82    177.33 o 
   7   0  24      362.08      425.63    181.24 o 
   8   0  24      308.20      288.78    193.40 o 
   9   0  24      175.11      296.84    266.44 o 
   1   1  24     1588.08     1875.27    131.22 o 
   2   1  24        3.84       79.71    130.78 o 
   3   1  24      167.51      183.73    168.23 o 
   4   1  24      454.76      456.34    121.73 o 
   5   1  24      945.26      959.69    129.51 o 
   6   1  24        7.06       34.78    126.23 o 
   7   1  24       56.58       88.12    135.36 o 
   8   1  24       50.98      236.51    153.20 o 
   9   1  24      145.45      409.50    193.65 o 
   0   2  24      646.08      766.36    180.41 o 
   1   2  24      697.54      650.48    121.53 o 
   2   2  24     1157.31     1224.98    142.02 o 
   3   2  24       18.32      126.73    162.00 o 
   4   2  24     3576.23     3435.99    130.18 o 
   5   2  24     1121.44     1154.20    132.13 o 
   6   2  24      364.52      419.05    130.96 o 
   7   2  24      206.28      484.09    129.05 o 
   8   2  24      619.97      682.79    164.95 o 
   9   2  24      532.76      705.61    150.20 o 
   1   3  24     4821.93     5080.89    143.70 o 
   2   3  24       19.88       -0.11    142.97 o 
   3   3  24     3479.56     3470.51    183.87 o 
   4   3  24      239.23      212.47    123.67 o 
   5   3  24     2161.51     2288.93    134.60 o 
   6   3  24        3.90       77.43    135.85 o 
   7   3  24     1445.22     1576.78    154.49 o 
   8   3  24       49.94      -62.80    133.62 o 
   9   3  24      372.54      349.49    148.37 o 
   0   4  24       55.85       49.50    179.19 o 
   1   4  24     1271.00     1249.38    130.32 o 
   2   4  24     1027.72     1125.01    129.47 o 
   3   4  24     1392.52     1261.15    188.03 o 
   4   4  24       14.98       61.40    122.23 o 
   5   4  24      189.36      330.33    122.88 o 
   6   4  24       33.77       32.51    125.94 o 
   7   4  24       54.96       94.18    159.15 o 
   8   4  24       90.65      168.63    141.43 o 
   9   4  24       46.19      -39.91    147.64 o 
   1   5  24     2629.73     2727.68    138.76 o 
   2   5  24      413.58      372.73    129.62 o 
   3   5  24     4389.19     4365.24    421.52 o 
   4   5  24      436.17      478.17    127.76 o 
   5   5  24     3007.96     2918.77    161.31 o 
   6   5  24       37.74       33.06    150.27 o 
   7   5  24     1743.73     1603.81    179.03 o 
   8   5  24       61.41      168.70    138.76 o 
   9   5  24     1094.25      924.08    150.03 o 
   0   6  24      133.31       99.03    188.97 o 
   1   6  24        1.39       69.36    125.81 o 
   2   6  24     1335.38     1310.03    135.67 o 
   3   6  24      406.56      365.17    189.74 o 
   4   6  24      258.98      336.18    133.23 o 
   5   6  24       22.18       -7.29    124.77 o 
   6   6  24      647.60      742.05    129.17 o 
   7   6  24       95.52       11.23    133.63 o 
   8   6  24      385.76      391.17    124.10 o 
   9   6  24      137.77      177.71    148.85 o 
   1   7  24      859.77      881.25    139.95 o 
   2   7  24      300.65      333.78    136.58 o 
   3   7  24      334.38      408.64    194.01 o 
   4   7  24      146.46       44.63    143.04 o 
   5   7  24     1746.29     1696.41    132.48 o 
   6   7  24       11.90       70.44    131.18 o 
   7   7  24     1019.74      996.06    140.62 o 
   8   7  24      100.24      134.82    140.49 o 
   9   7  24      249.85      215.01    137.04 o 
   0   8  24     1922.14     2129.45    218.55 o 
   1   8  24      139.53      116.55    150.54 o 
   2   8  24     2514.97     2555.63    159.39 o 
   3   8  24      150.49      234.92    190.79 o 
   4   8  24     1687.41     1640.89    175.08 o 
   5   8  24      325.36      404.80    138.50 o 
   6   8  24      862.83      956.64    137.57 o 
   7   8  24      125.13      219.06    146.76 o 
   8   8  24      759.61      739.80    145.17 o 
   9   8  24       82.13       32.27    153.94 o 
   1   9  24      440.80      502.61    160.64 o 
   2   9  24       99.94      111.97    126.49 o 
   3   9  24       99.79      -83.86    194.40 o 
   4   9  24        0.41       53.55    160.31 o 
   5   9  24        1.54      101.49    130.82 o 
   6   9  24        1.38      196.52    138.97 o 
   7   9  24      152.73      180.74    146.96 o 
   8   9  24        4.32      120.50    149.14 o 
   9   9  24        8.30       76.73    131.39 o 
   0  10  24      837.63     1117.62    238.85 o 
   1  10  24      275.20      317.70    164.13 o 
   2  10  24     1774.82     2204.79    172.68 o 
   3  10  24      284.79      434.68    187.70 o 
   4  10  24      747.64      715.00    208.45 o 
   5  10  24      217.04      340.00    136.86 o 
   6  10  24      242.73      310.45    136.65 o 
   7  10  24      281.40      277.75    141.40 o 
   8  10  24      387.19      299.94    157.12 o 
   1  11  24     1295.08     1703.44    171.57 o 
   2  11  24       14.17       60.68    138.07 o 
   3  11  24     1788.03     2094.27    218.37 o 
   4  11  24       50.81      198.22    165.61 o 
   5  11  24      551.77      568.31    137.74 o 
   6  11  24       21.85      121.69    140.11 o 
   7  11  24     1074.00     1042.97    151.61 o 
   8  11  24        0.08      -18.17    155.83 o 
   0  12  24      324.74      479.74    236.34 o 
   1  12  24       29.35      159.17    167.28 o 
   2  12  24      372.38      440.80    137.64 o 
   3  12  24      186.98      231.41    199.59 o 
   4  12  24      225.83      281.54    216.17 o 
   5  12  24      266.04      418.64    182.16 o 
   6  12  24       93.90      -46.12    142.57 o 
   7  12  24      220.09      241.74    154.33 o 
   8  12  24       10.53     -153.20    153.20 o 
   1  13  24     2276.76     2288.95    279.37 o 
   2  13  24      228.91      126.28    176.24 o 
   3  13  24     2763.43     2566.30    181.93 o 
   4  13  24       21.80       -8.02    231.41 o 
   5  13  24      977.17      879.44    201.31 o 
   6  13  24        0.05      136.11    149.38 o 
   7  13  24      842.35      811.85    133.11 o 
   8  13  24        0.05      152.33    152.99 o 
   0  14  24      519.18      781.76    243.55 o 
   1  14  24       75.75      138.44    176.91 o 
   2  14  24        7.61     -108.70    180.87 o 
   3  14  24        3.07       -8.32    176.98 o 
   4  14  24       32.04      203.75    249.98 o 
   5  14  24       80.38      317.28    223.36 o 
   6  14  24      290.69      321.46    137.70 o 
   7  14  24        8.55     -141.48    159.61 o 
   1  15  24     2056.48     2206.81    190.03 o 
   2  15  24      201.54      157.14    175.48 o 
   3  15  24     2051.68     2021.15    542.04 o 
   4  15  24      119.69       71.15    263.30 o 
   5  15  24      307.99      312.41    178.81 o 
   6  15  24        4.84      159.48    259.46 o 
   7  15  24      360.89      480.69    147.20 o 
   0  16  24      917.89      834.10    260.17 o 
   1  16  24       17.68      -86.16    184.85 o 
   2  16  24      472.94      640.43    184.13 o 
   3  16  24        1.22       75.95    183.58 o 
   4  16  24      429.00      596.62    187.10 o 
   5  16  24       77.62      -10.81    197.32 o 
   6  16  24      383.83      410.36    226.89 o 
   1  17  24       33.89       19.66    185.90 o 
   2  17  24        2.55      332.58    264.16 o 
   3  17  24      174.27      218.79    185.35 o 
   4  17  24        8.11      177.11    235.64 o 
   5  17  24        0.66      174.59    201.86 o 
   6  17  24       54.24       71.66    268.23 o 
   0  18  24     2267.95     2327.24    203.75 o 
   1  18  24       64.25       84.38    155.78 o 
   2  18  24      552.41      538.08    220.52 o 
   3  18  24       58.22      224.48    196.13 o 
   4  18  24       43.96      203.52    197.25 o 
   5  18  24       17.62      126.79    292.45 o 
   1  19  24      986.10      867.18    144.17 o 
   2  19  24       16.17       95.52    214.48 o 
   3  19  24      362.76      353.67    198.31 o 
   4  19  24       12.59      184.14    167.52 o 
   5  19  24      267.02      554.77    211.84 o 
   0  20  24      194.27      -87.45    276.31 o 
   1  20  24       14.54      147.79    158.77 o 
   2  20  24      177.95      290.11    193.52 o 
   3  20  24       33.56        0.77    170.38 o 
   4  20  24       58.44      182.39    206.95 o 
   1  21  24      830.67      900.45    163.31 o 
   2  21  24       17.14      133.38    353.42 o 
   3  21  24      566.40      335.60    211.00 o 
   0  22  24       75.07     -303.42    303.42 o 
   1  22  24        2.35      126.27    225.53 o 
   1   1  25     5791.93     5963.28    139.59 o 
   2   1  25      121.95      133.34    115.14 o 
   3   1  25     7582.14     7410.06    209.76 o 
   4   1  25       45.37       86.64    125.40 o 
   5   1  25     4364.34     4359.09    267.82 o 
   6   1  25        0.31       33.56    130.21 o 
   7   1  25     1084.41     1114.24    133.95 o 
   8   1  25       18.79      -46.15    163.45 o 
   9   1  25      540.77      508.16    199.20 o 
   0   2  25      347.21      469.31    196.32 o 
   1   2  25       46.06      162.60    112.44 o 
   2   2  25        6.22       52.41    120.74 o 
   3   2  25      295.65      224.70    168.05 o 
   4   2  25        4.67      153.30    129.99 o 
   5   2  25      305.90      296.14    129.43 o 
   6   2  25       66.51       78.62    129.60 o 
   7   2  25       69.73       53.65    136.99 o 
   8   2  25        0.21       77.89    155.97 o 
   9   2  25      124.98      207.76    150.71 o 
   1   3  25     3724.37     4043.20    180.39 o 
   2   3  25      153.13      240.88    118.74 o 
   3   3  25     3361.60     3317.97    293.08 o 
   4   3  25      978.74      860.77    132.20 o 
   5   3  25      169.73      211.13    123.42 o 
   6   3  25      112.76      263.89    126.31 o 
   7   3  25      538.21      466.56    163.87 o 
   8   3  25        3.03      206.35    159.12 o 
   9   3  25       93.77       92.14    145.90 o 
   0   4  25      123.98      226.39    163.34 o 
   1   4  25      161.21      204.43    125.03 o 
   2   4  25      255.19      249.68    124.82 o 
   3   4  25      427.71      281.73    169.91 o 
   4   4  25       79.85      259.90    133.46 o 
   5   4  25        1.55       59.73    127.64 o 
   6   4  25       12.10        1.85    131.27 o 
   7   4  25       86.37      355.42    153.20 o 
   8   4  25      157.53      159.12    139.50 o 
   9   4  25      138.25      234.38    148.12 o 
   1   5  25     1053.74     1016.62    132.00 o 
   2   5  25       82.32      147.47    126.16 o 
   3   5  25      262.16      399.68    188.66 o 
   4   5  25      104.93       36.72    120.60 o 
   5   5  25      554.20      576.48    139.23 o 
   6   5  25      220.39      338.19    146.58 o 
   7   5  25      130.57      287.75    139.75 o 
   8   5  25       31.45      138.49    139.33 o 
   9   5  25       42.28      116.09    150.88 o 
   0   6  25       31.67       83.19    191.35 o 
   1   6  25       19.24       77.01    129.46 o 
   2   6  25      545.61      666.71    135.41 o 
   3   6  25      866.17      992.21    200.43 o 
   4   6  25        7.09      -55.24    154.09 o 
   5   6  25      143.50       82.58    151.76 o 
   6   6  25      169.20      209.45    128.04 o 
   7   6  25       60.77       17.69    135.48 o 
   8   6  25       58.44      298.68    143.03 o 
   9   6  25      267.69      161.85    148.01 o 
   1   7  25     4055.77     4261.45    182.26 o 
   2   7  25       37.76       81.92    140.80 o 
   3   7  25     5562.80     4988.19    366.74 o 
   4   7  25       22.20       37.50    183.38 o 
   5   7  25     2626.46     2470.80    154.75 o 
   6   7  25      208.86      248.75    114.23 o 
   7   7  25     1330.53     1260.34    134.27 o 
   8   7  25       14.92       69.19    149.22 o 
   9   7  25      339.54      424.65    161.79 o 
   0   8  25       63.03        8.57    212.79 o 
   1   8  25      322.87      319.67    143.71 o 
   2   8  25       45.47       93.98    159.48 o 
   3   8  25       32.94       77.34    205.06 o 
   4   8  25      340.22      407.63    143.81 o 
   5   8  25        3.94      136.25    130.67 o 
   6   8  25        5.89      109.16    132.95 o 
   7   8  25       28.25      -24.55    150.20 o 
   8   8  25        1.39      112.80    152.79 o 
   1   9  25     4895.25     4772.65    195.71 o 
   2   9  25      118.71      134.54    152.76 o 
   3   9  25     4802.17     4656.16    384.51 o 
   4   9  25       71.98       78.05    198.49 o 
   5   9  25     2453.41     2574.56    179.75 o 
   6   9  25      135.28      127.35    136.41 o 
   7   9  25      973.82      929.61    150.98 o 
   8   9  25       99.29      242.73    156.87 o 
   0  10  25       10.24      398.71    243.08 o 
   1  10  25        2.71      -33.78    160.52 o 
   2  10  25      141.25      210.98    167.94 o 
   3  10  25      100.58      137.38    190.74 o 
   4  10  25       15.33       58.73    203.33 o 
   5  10  25       81.36       69.13    138.60 o 
   6  10  25       55.81       73.57    143.67 o 
   7  10  25       60.37      -50.89    145.07 o 
   8  10  25       31.31       50.91    163.95 o 
   1  11  25     3035.79     2993.55    176.54 o 
   2  11  25        5.35       40.93    167.26 o 
   3  11  25     1735.72     1795.37    180.29 o 
   4  11  25        0.25       55.94    215.27 o 
   5  11  25      804.03      824.52    184.97 o 
   6  11  25       10.94      137.58    143.17 o 
   7  11  25      318.01      341.53    149.13 o 
   8  11  25       22.67      118.06    163.91 o 
   0  12  25       45.04       14.73    239.32 o 
   1  12  25        4.47       44.53    138.15 o 
   2  12  25      133.72      194.83    203.35 o 
   3  12  25       54.94      225.12    177.86 o 
   4  12  25       15.82      257.67    222.10 o 
   5  12  25       31.48      176.90    191.30 o 
   6  12  25      109.69      126.31    143.82 o 
   7  12  25       90.48       77.14    135.60 o 
   8  12  25        1.02       98.11    299.04 o 
   1  13  25        0.53       83.70    173.71 o 
   2  13  25       17.89       51.24    176.15 o 
   3  13  25       15.07      -27.49    174.04 o 
   4  13  25       15.52       92.47    246.69 o 
   5  13  25       16.94       87.44    224.03 o 
   6  13  25       51.95       28.49    159.55 o 
   7  13  25      161.66       92.04    159.99 o 
   0  14  25        0.34      223.02    254.37 o 
   1  14  25       24.61      108.39    182.95 o 
   2  14  25       24.47      278.16    179.09 o 
   3  14  25      119.64      124.19    182.35 o 
   4  14  25      181.00      333.67    268.00 o 
   5  14  25       32.30       97.26    227.48 o 
   6  14  25        8.26       97.12    204.75 o 
   7  14  25      140.27      160.44    166.41 o 
   1  15  25     1459.77     1322.88    184.01 o 
   2  15  25       17.50     -127.62    149.46 o 
   3  15  25      528.11      604.50    189.56 o 
   4  15  25      269.39      299.81    188.67 o 
   5  15  25      975.95     1091.61    279.76 o 
   6  15  25       16.10       28.76    216.97 o 
   0  16  25      352.08      476.45    262.67 o 
   1  16  25       49.09       88.83    190.86 o 
   2  16  25       78.51      183.50    156.86 o 
   3  16  25      124.34      439.54    187.32 o 
   4  16  25      102.20      194.59    192.21 o 
   5  16  25       46.61       60.34    192.77 o 
   6  16  25       35.80      -33.93    259.94 o 
   1  17  25     1742.47     1686.95    191.00 o 
   2  17  25        0.63       35.74    156.35 o 
   3  17  25     1339.44     1240.41    199.68 o 
   4  17  25        2.20      206.08    197.37 o 
   5  17  25      697.78      596.50    293.86 o 
   0  18  25       68.33      235.25    272.39 o 
   1  18  25       39.10       35.29    193.87 o 
   2  18  25        0.04      189.42    160.70 o 
   3  18  25       11.74      327.71    194.72 o 
   4  18  25        2.92       98.02    370.50 o 
   5  18  25       32.90      -32.11    210.88 o 
   1  19  25     1403.46     1190.33    205.80 o 
   2  19  25        6.50       16.95    166.10 o 
   3  19  25      720.39     1084.70    205.52 o 
   4  19  25        3.68      197.29    168.53 o 
   0  20  25      329.35      464.70    285.40 o 
   1  20  25       14.48      253.22    326.54 o 
   2  20  25       52.26      -71.84    203.47 o 
   3  20  25      111.14      137.13    190.03 o 
   1  21  25       61.31      151.43    209.01 o 
   2  21  25       36.60      256.03    204.74 o 
   0   0  26    13154.11    12998.80    343.08 o 
   1   0  26      134.58      149.95    166.56 o 
   2   0  26     7543.74     7752.97    208.07 o 
   3   0  26      301.40       83.54    293.24 o 
   4   0  26     4204.21     4503.77    489.46 o 
   5   0  26     1123.50     1034.58    180.92 o 
   6   0  26     1393.94     1468.81    219.34 o 
   7   0  26      237.07      446.95    192.02 o 
   8   0  26        1.09       51.94    201.70 o 
   9   0  26       20.03      427.08    344.02 o 
   1   1  26     1993.19     1984.48    136.82 o 
   2   1  26       48.62       50.77    127.04 o 
   3   1  26      876.54      909.12    175.75 o 
   4   1  26      238.73      259.38    121.31 o 
   5   1  26      100.49      127.26    135.80 o 
   6   1  26      180.15      255.62    138.37 o 
   7   1  26      174.79      258.00    142.10 o 
   8   1  26       25.98      253.70    169.34 o 
   9   1  26       56.19      333.20    199.14 o 
   0   2  26     6374.39     6092.78    217.85 o 
   1   2  26      501.27      452.85    121.72 o 
   2   2  26     1955.55     1964.80    137.42 o 
   3   2  26      248.03      213.96    185.49 o 
   4   2  26     3447.41     3568.12    183.62 o 
   5   2  26        1.06      170.98    130.97 o 
   6   2  26      643.52      552.90    130.19 o 
   7   2  26      107.29      154.67    135.22 o 
   8   2  26       60.23       75.63    160.26 o 
   9   2  26       58.23      196.54    151.32 o 
   1   3  26     3040.81     3233.84    135.61 o 
   2   3  26        6.70       85.87    126.71 o 
   3   3  26     2262.78     2237.17    190.60 o 
   4   3  26      166.81      309.70    148.14 o 
   5   3  26     1493.76     1490.45    142.61 o 
   6   3  26       90.25      292.24    140.72 o 
   7   3  26      919.06     1113.61    156.22 o 
   8   3  26      246.05      440.68    163.80 o 
   9   3  26      122.72      -13.45    149.64 o 
   0   4  26      157.59      205.72    176.40 o 
   1   4  26        0.16       83.08    125.97 o 
   2   4  26      100.03      149.88    123.45 o 
   3   4  26        0.07      -88.16    172.05 o 
   4   4  26       10.57      182.55    155.08 o 
   5   4  26      366.20      380.93    138.11 o 
   6   4  26        3.50     -109.73    136.65 o 
   7   4  26       38.50      144.81    155.69 o 
   8   4  26       40.36       86.46    141.83 o 
   9   4  26       10.52      157.16    153.15 o 
   1   5  26     1496.53     1681.51    136.60 o 
   2   5  26       33.53      147.63    129.49 o 
   3   5  26     1177.17     1253.63    270.82 o 
   4   5  26        1.58     -133.53    155.44 o 
   5   5  26     2173.81     1975.98    147.79 o 
   6   5  26        0.58      -37.05    147.54 o 
   7   5  26      514.96      526.28    137.67 o 
   8   5  26      328.70      418.54    146.20 o 
   9   5  26      606.83      556.51    162.69 o 
   0   6  26      498.53      459.94    184.89 o 
   1   6  26        0.29       64.21    135.89 o 
   2   6  26     3482.98     3304.36    192.04 o 
   3   6  26       17.92       59.40    197.53 o 
   4   6  26     1485.82     1332.49    211.36 o 
   5   6  26        3.32      120.57    151.00 o 
   6   6  26      489.00      428.84    132.77 o 
   7   6  26       81.38       49.55    147.77 o 
   8   6  26       34.43      205.48    143.62 o 
   1   7  26     1989.08     1980.37    152.67 o 
   2   7  26      479.59      474.32    140.70 o 
   3   7  26      814.36      722.63    173.16 o 
   4   7  26        3.28      162.37    246.69 o 
   5   7  26      354.34      417.39    132.36 o 
   6   7  26       19.24      139.37    133.18 o 
   7   7  26      699.76      803.45    146.37 o 
   8   7  26      219.52      308.73    153.78 o 
   0   8  26     2217.71     2385.46    229.13 o 
   1   8  26       51.27       52.35    127.85 o 
   2   8  26     3954.16     3774.01    171.17 o 
   3   8  26      208.63      210.27    168.44 o 
   4   8  26     3254.54     2825.56    216.82 o 
   5   8  26       15.62       11.52    139.94 o 
   6   8  26      938.39     1024.37    149.35 o 
   7   8  26       17.35      107.27    144.01 o 
   8   8  26      237.90      212.56    159.66 o 
   1   9  26       19.46       18.90    172.99 o 
   2   9  26      224.92      292.40    153.43 o 
   3   9  26       17.65       24.89    155.04 o 
   4   9  26        2.08      -21.46    214.13 o 
   5   9  26       11.33      128.68    168.58 o 
   6   9  26        1.02      133.91    146.81 o 
   7   9  26       51.21      144.31    152.16 o 
   8   9  26       14.00       99.52    163.33 o 
   0  10  26     2423.21     2616.25    187.60 o 
   1  10  26        0.30       25.92    170.57 o 
   2  10  26     2170.10     2085.46    180.14 o 
   3  10  26      229.43      300.77    155.41 o 
   4  10  26     1303.02     1348.19    214.30 o 
   5  10  26       85.81       89.86    145.21 o 
   6  10  26      843.82      785.68    146.76 o 
   7  10  26       38.05      197.69    142.71 o 
   8  10  26      205.57      423.59    162.32 o 
   1  11  26      842.14      831.44    175.01 o 
   2  11  26       38.36       73.73    168.50 o 
   3  11  26     1829.57     1866.14    188.40 o 
   4  11  26       91.59      135.80    219.06 o 
   5  11  26      677.75      713.64    178.35 o 
   6  11  26      164.63      264.34    150.37 o 
   7  11  26      121.90       58.12    154.95 o 
   0  12  26      716.05      648.85    246.38 o 
   1  12  26      151.93       29.93    175.77 o 
   2  12  26      158.60      335.19    205.08 o 
   3  12  26       22.47       20.53    139.57 o 
   4  12  26       47.05       95.40    213.92 o 
   5  12  26       20.12       93.02    165.65 o 
   6  12  26       39.63      105.53    131.44 o 
   7  12  26      209.53      157.11    153.35 o 
   1  13  26     2296.12     2299.22    189.17 o 
   2  13  26        5.41       87.96    175.04 o 
   3  13  26     1296.92     1056.60    182.36 o 
   4  13  26       16.49      249.51    259.54 o 
   5  13  26      373.32      555.38    236.57 o 
   6  13  26      727.63      743.24    210.03 o 
   7  13  26      408.32      282.77    165.19 o 
   0  14  26      647.69      648.85    251.55 o 
   1  14  26       38.45       25.64    417.60 o 
   2  14  26      285.24      291.94    143.47 o 
   3  14  26        4.55       75.20    184.92 o 
   4  14  26      132.86      214.90    185.79 o 
   5  14  26       26.86       26.85    244.19 o 
   6  14  26      130.16      202.79    222.92 o 
   1  15  26      776.29      612.26    184.02 o 
   2  15  26       70.32      349.05    184.00 o 
   3  15  26      515.27      586.76    153.63 o 
   4  15  26       43.43       70.97    191.21 o 
   5  15  26      326.51      442.60    279.44 o 
   6  15  26      223.86      621.42    375.28 o 
   0  16  26      920.74     1248.18    280.07 o 
   1  16  26        8.17      -61.20    189.72 o 
   2  16  26      751.64      889.24    194.49 o 
   3  16  26        1.99       -4.38    189.41 o 
   4  16  26      745.65      727.53    196.08 o 
   5  16  26       64.70       29.31    291.83 o 
   6  16  26      324.44      363.57    284.31 o 
   1  17  26      188.86       21.34    194.89 o 
   2  17  26       16.55       46.79    161.85 o 
   3  17  26       26.96       30.05    193.48 o 
   4  17  26       68.76      145.41    270.28 o 
   5  17  26       36.51      144.34    173.40 o 
   0  18  26      282.19      552.46    287.59 o 
   1  18  26        7.33      273.49    244.49 o 
   2  18  26      546.86      549.54    203.08 o 
   3  18  26       92.57      -26.09    202.25 o 
   4  18  26      593.75      416.67    212.21 o 
   1  19  26      340.54      329.96    200.15 o 
   2  19  26       12.35        1.58    168.57 o 
   3  19  26      156.35      120.47    355.14 o 
   4  19  26      209.50       56.60    215.38 o 
   0  20  26        1.24       50.31    290.73 o 
   1  20  26        0.37        1.85    206.61 o 
   2  20  26      154.67      181.00    211.49 o 
   3  20  26       12.32      210.58    215.82 o 
   1   1  27      372.25      347.79    119.51 o 
   2   1  27       34.96       54.77    126.73 o 
   3   1  27      653.43      607.63    218.44 o 
   4   1  27      371.96      304.89    177.47 o 
   5   1  27       71.83      151.67    136.51 o 
   6   1  27      784.11      804.11    135.00 o 
   7   1  27       76.37      180.41    142.71 o 
   8   1  27      246.73      269.56    168.75 o 
   9   1  27      189.00      172.06    208.01 o 
   0   2  27      421.50      808.53    173.24 o 
   1   2  27       26.85      162.36    127.03 o 
   2   2  27     1994.04     2019.16    138.11 o 
   3   2  27      540.74      598.89    216.71 o 
   4   2  27     2491.46     2232.33    191.71 o 
   5   2  27       25.74      103.42    133.27 o 
   6   2  27     1155.08     1336.47    150.27 o 
   7   2  27       83.65       25.69    135.73 o 
   8   2  27      730.50      819.39    170.14 o 
   9   2  27       91.65      273.02    308.44 o 
   1   3  27      813.85      750.88    130.80 o 
   2   3  27      117.97       53.25    129.34 o 
   3   3  27      460.65      427.67    177.09 o 
   4   3  27        0.20      121.36    182.23 o 
   5   3  27        1.34       47.03    135.52 o 
   6   3  27      239.25      358.95    133.04 o 
   7   3  27       35.43      129.16    159.11 o 
   8   3  27       52.38      334.76    175.19 o 
   0   4  27     2685.01     2886.78    195.10 o 
   1   4  27        0.00        8.00    122.40 o 
   2   4  27     3114.65     3131.68    144.23 o 
   3   4  27       41.86        0.05    169.30 o 
   4   4  27     5056.37     4608.29    345.90 o 
   5   4  27      170.58      213.78    128.11 o 
   6   4  27     2719.68     2674.95    260.35 o 
   7   4  27        2.77      150.08    157.86 o 
   8   4  27     1212.22     1235.37    166.13 o 
   1   5  27      129.07      141.21    129.67 o 
   2   5  27       24.62      182.48    132.48 o 
   3   5  27        0.00       57.69    145.52 o 
   4   5  27        0.22      129.57    199.86 o 
   5   5  27       45.15      185.81    133.96 o 
   6   5  27       99.96      114.33    161.53 o 
   7   5  27      179.90       93.29    147.51 o 
   8   5  27       88.22      243.05    151.83 o 
   0   6  27     1644.70     1720.84    192.50 o 
   1   6  27        0.59       75.77    136.39 o 
   2   6  27     2837.74     2841.95    152.31 o 
   3   6  27       40.46       49.02    165.67 o 
   4   6  27     2887.05     2602.30    279.37 o 
   5   6  27      235.78      276.93    134.37 o 
   6   6  27     1892.61     1933.40    153.33 o 
   7   6  27       13.14       81.95    152.84 o 
   8   6  27      688.28      565.00    151.68 o 
   1   7  27       60.66        5.40    141.27 o 
   2   7  27       19.06       25.35    144.06 o 
   3   7  27      200.75      162.27    173.40 o 
   4   7  27       50.43     -211.11    257.50 o 
   5   7  27        1.40       30.19    143.30 o 
   6   7  27      294.51      280.79    137.05 o 
   7   7  27       35.46      119.16    147.99 o 
   8   7  27      131.91      181.09    150.98 o 
   0   8  27      391.72      474.07    226.44 o 
   1   8  27      121.94      132.66    154.04 o 
   2   8  27      717.43      640.12    160.94 o 
   3   8  27       36.97       63.97    161.20 o 
   4   8  27      330.58      229.01    209.94 o 
   5   8  27        0.98       25.43    174.08 o 
   6   8  27       29.89       89.93    149.65 o 
   7   8  27       68.66      214.22    149.39 o 
   8   8  27       38.01      108.45    148.82 o 
   1   9  27       46.61       78.10    175.81 o 
   2   9  27        0.30      -25.08    159.64 o 
   3   9  27       35.57      140.51    149.28 o 
   4   9  27      173.93      374.50    217.10 o 
   5   9  27       15.76      230.36    172.43 o 
   6   9  27      254.75      282.31    151.49 o 
   7   9  27       24.93      -79.07    159.61 o 
   8   9  27      120.25      189.92    139.97 o 
   0  10  27      770.81      797.27    240.89 o 
   1  10  27      408.72      186.23    175.62 o 
   2  10  27      300.75      365.47    177.49 o 
   3  10  27      194.07      276.45    159.65 o 
   4  10  27      763.42      759.09    221.54 o 
   5  10  27       21.25     -183.60    225.86 o 
   6  10  27      578.60      574.27    133.95 o 
   7  10  27      165.46      196.57    151.65 o 
   1  11  27        7.74       66.73    177.31 o 
   2  11  27      187.65      154.61    178.86 o 
   3  11  27       33.38      -34.48    181.97 o 
   4  11  27       92.33      335.07    205.45 o 
   5  11  27        7.95     -227.27    227.27 o 
   6  11  27       70.66      172.54    186.22 o 
   7  11  27       62.72      138.28    160.37 o 
   0  12  27     3702.67     3898.90    271.61 o 
   1  12  27      103.86      -29.39    176.15 o 
   2  12  27     3413.38     2898.06    195.26 o 
   3  12  27      140.99       77.98    169.94 o 
   4  12  27     2299.19     2437.58    276.31 o 
   5  12  27       96.53      369.87    232.66 o 
   6  12  27      970.33      971.41    198.11 o 
   7  12  27        2.44      132.16    168.05 o 
   1  13  27        0.15      159.30    179.00 o 
   2  13  27      119.42      271.35    178.04 o 
   3  13  27        0.47      137.21    180.60 o 
   4  13  27        8.04       39.31    185.73 o 
   5  13  27        8.34       24.53    239.29 o 
   6  13  27       22.56      -11.80    203.57 o 
   0  14  27     4162.22     3499.56    284.62 o 
   1  14  27        0.11      217.39    155.71 o 
   2  14  27     2225.26     2227.99    157.29 o 
   3  14  27       26.15      136.45    183.18 o 
   4  14  27     1428.86     1186.10    159.16 o 
   5  14  27      330.45      376.77    290.89 o 
   6  14  27      913.14      725.29    192.19 o 
   1  15  27       20.63       50.63    182.80 o 
   2  15  27       18.26     -172.90    186.24 o 
   3  15  27       37.49       48.31    188.12 o 
   4  15  27       30.62      -25.61    158.60 o 
   5  15  27       23.44      -87.45    281.33 o 
   6  15  27       20.56     -109.76    262.19 o 
   0  16  27      591.09      480.68    260.32 o 
   1  16  27       48.30       89.62    183.29 o 
   2  16  27      115.05       11.13    193.66 o 
   3  16  27       59.03      -79.58    193.98 o 
   4  16  27      288.36      553.88    167.50 o 
   5  16  27       38.46      201.39    290.10 o 
   1  17  27       15.13      -14.95    223.49 o 
   2  17  27        0.08      258.26    196.43 o 
   3  17  27        9.48     -169.35    200.20 o 
   4  17  27        1.76      272.90    206.54 o 
   5  17  27        3.31       88.39    212.05 o 
   0  18  27      440.11      390.88    281.64 o 
   1  18  27        0.05       73.21    158.78 o 
   2  18  27       61.10     -202.42    202.42 o 
   3  18  27        0.01       89.12    169.67 o 
   4  18  27       54.85      271.01    205.85 o 
   1  19  27      374.45      366.24    205.55 o 
   2  19  27       70.93     -124.95    212.94 o 
   3  19  27        0.14      182.56    211.78 o 
   0  20  27      412.25      588.51    311.10 o 
   1  20  27       52.28      233.47    174.95 o 
   0   0  28     1985.20     1781.83    253.58 o 
   1   0  28       32.00       53.83    182.82 o 
   2   0  28     5820.02     5489.52    289.63 o 
   3   0  28      120.14       49.06    245.12 o 
   4   0  28     1558.24     1437.19    266.44 o 
   5   0  28      445.01      300.58    184.45 o 
   6   0  28     1867.14     1751.61    200.58 o 
   7   0  28      768.01      807.74    201.83 o 
   8   0  28      573.37      510.81    212.33 o 
   1   1  28      186.83      276.49    136.97 o 
   2   1  28       39.01      114.67    130.16 o 
   3   1  28      815.71      701.52    181.28 o 
   4   1  28       36.14      123.63    182.02 o 
   5   1  28       59.40      162.24    133.93 o 
   6   1  28       11.88       92.69    135.65 o 
   7   1  28       28.26       98.97    159.91 o 
   8   1  28        8.66      109.02    170.89 o 
   0   2  28     7127.37     7227.79    226.36 o 
   1   2  28      116.07       61.48    123.17 o 
   2   2  28      848.15      895.42    133.57 o 
   3   2  28       37.25       -5.22    175.25 o 
   4   2  28     1331.21     1174.35    190.21 o 
   5   2  28      207.08      293.25    144.58 o 
   6   2  28     1257.43     1103.99    152.96 o 
   7   2  28      242.43      193.40    141.37 o 
   8   2  28      270.64      175.20    169.03 o 
   1   3  28       90.24      176.29    126.57 o 
   2   3  28        6.68       -0.44    128.85 o 
   3   3  28     1502.81     1559.40    169.41 o 
   4   3  28      248.25      335.91    199.77 o 
   5   3  28     1529.03     1647.54    148.72 o 
   6   3  28       89.33       98.95    145.51 o 
   7   3  28      341.39      442.53    175.50 o 
   8   3  28      277.48      256.65    174.50 o 
   0   4  28       45.41      123.19    185.03 o 
   1   4  28        0.00       65.41    130.82 o 
   2   4  28       62.12      122.73    128.44 o 
   3   4  28        9.20        9.10    164.57 o 
   4   4  28        2.78       93.64    185.72 o 
   5   4  28        2.21     -141.15    141.15 o 
   6   4  28      284.68      215.90    136.71 o 
   7   4  28       22.58      105.93    163.02 o 
   8   4  28        0.02       55.89    149.81 o 
   1   5  28      155.07      178.87    136.20 o 
   2   5  28       49.51      186.91    138.65 o 
   3   5  28     1389.81     1536.52    146.69 o 
   4   5  28      163.50      346.29    205.27 o 
   5   5  28      988.43     1084.50    146.57 o 
   6   5  28      609.25      483.92    168.41 o 
   7   5  28      460.69      393.20    126.94 o 
   8   5  28       30.45       19.67    150.57 o 
   0   6  28      944.22      920.68    192.24 o 
   1   6  28       30.93       70.09    134.57 o 
   2   6  28     1403.45     1440.21    146.62 o 
   3   6  28      180.95      265.18    138.33 o 
   4   6  28      445.28      575.92    211.28 o 
   5   6  28      140.47      275.90    204.46 o 
   6   6  28      309.64      314.89    152.24 o 
   7   6  28       59.64      161.91    148.32 o 
   8   6  28      256.73      278.33    155.03 o 
   1   7  28      103.92       98.06    142.22 o 
   2   7  28       14.63      133.77    146.57 o 
   3   7  28     1676.67     1595.23    148.65 o 
   4   7  28       28.62     -100.46    257.50 o 
   5   7  28       82.83       93.01    173.90 o 
   6   7  28       58.09      173.54    141.62 o 
   7   7  28       24.34       86.96    145.21 o 
   8   7  28       52.28       76.25    152.23 o 
   0   8  28     3671.96     3858.69    502.86 o 
   1   8  28        8.26      -61.04    156.71 o 
   2   8  28     1623.40     1597.13    168.70 o 
   3   8  28       43.39      273.05    162.12 o 
   4   8  28     1845.14     1811.79    257.89 o 
   5   8  28      503.11      390.04    219.21 o 
   6   8  28     1004.32      979.99    155.69 o 
   7   8  28      187.88      245.95    152.40 o 
   1   9  28       10.77     -182.35    182.35 o 
   2   9  28      417.36      424.14    161.76 o 
   3   9  28      176.58      225.53    152.25 o 
   4   9  28       27.89      162.07    218.34 o 
   5   9  28      105.12      175.03    211.86 o 
   6   9  28      153.19       56.51    150.67 o 
   7   9  28      219.84      222.79    157.86 o 
   0  10  28     2055.58     2194.81    257.19 o 
   1  10  28        0.34      -12.66    184.23 o 
   2  10  28     1924.75     1733.26    185.82 o 
   3  10  28       38.15      167.03    163.45 o 
   4  10  28     1032.90     1098.97    204.38 o 
   5  10  28      273.61      344.08    226.32 o 
   6  10  28      803.65      635.52    191.43 o 
   7  10  28       19.62      103.05    163.15 o 
   1  11  28      713.71      851.83    184.00 o 
   2  11  28       34.63      -89.78    154.74 o 
   3  11  28      464.10      548.17    153.16 o 
   4  11  28       69.53       40.18    158.56 o 
   5  11  28      317.37      290.15    231.49 o 
   6  11  28       70.55      268.52    198.57 o 
   7  11  28      242.82      157.44    167.39 o 
   0  12  28      542.17      863.10    259.70 o 
   1  12  28       28.13      120.87    147.72 o 
   2  12  28      248.57      309.36    183.46 o 
   3  12  28       36.90      -19.96    179.25 o 
   4  12  28       66.36      154.67    191.22 o 
   5  12  28       13.05       94.56    239.19 o 
   6  12  28      202.53      378.86    186.54 o 
   1  13  28     1535.04     1242.68    187.70 o 
   2  13  28        3.24       73.61    168.56 o 
   3  13  28      976.24     1007.16    188.54 o 
   4  13  28        3.62      180.04    186.52 o 
   5  13  28      321.71      384.03    241.18 o 
   6  13  28       19.69     -125.98    249.46 o 
   0  14  28       35.07      115.19    183.84 o 
   1  14  28      174.84      186.01    181.32 o 
   2  14  28       66.21       83.91    185.07 o 
   3  14  28      110.56      316.81    186.90 o 
   4  14  28      234.40      129.05    204.84 o 
   5  14  28       67.28      -49.84    286.18 o 
   6  14  28       83.74      142.30    265.93 o 
   1  15  28      300.29      160.75    190.29 o 
   2  15  28        0.02       58.88    189.33 o 
   3  15  28      180.18      113.80    197.03 o 
   4  15  28        1.44      108.42    193.93 o 
   5  15  28      197.93       60.03    303.11 o 
   0  16  28      291.52      606.85    269.26 o 
   1  16  28       41.91       63.99    190.70 o 
   2  16  28     1126.93     1296.45    197.12 o 
   3  16  28       33.59      253.95    253.27 o 
   4  16  28      802.43     1179.25    211.21 o 
   5  16  28        3.97       59.29    207.90 o 
   1  17  28       84.19      -55.75    205.23 o 
   2  17  28       14.12       -6.32    203.12 o 
   3  17  28        1.58       79.79    204.21 o 
   4  17  28        9.01      251.05    206.79 o 
   0  18  28     1298.54      974.53    289.79 o 
   1  18  28       95.00      281.37    208.05 o 
   2  18  28      612.17      590.36    209.42 o 
   3  18  28       18.48      208.18    209.73 o 
   1  19  28      151.24      187.32    208.10 o 
   2  19  28        0.88      111.87    234.54 o 
   1   1  29     6269.60     6231.25    155.85 o 
   2   1  29      319.28      189.57    127.56 o 
   3   1  29     4508.64     4573.26    207.89 o 
   4   1  29        0.00      -79.96    181.97 o 
   5   1  29     1337.10     1505.94    144.67 o 
   6   1  29       80.32       36.37    143.54 o 
   7   1  29      714.34      706.72    161.71 o 
   8   1  29       84.54      193.30    174.59 o 
   0   2  29     1935.75     1824.43    204.38 o 
   1   2  29      399.02      346.44    129.53 o 
   2   2  29      102.94      134.55    134.94 o 
   3   2  29       23.37       81.54    122.37 o 
   4   2  29      116.68       87.16    186.79 o 
   5   2  29       90.98      120.76    160.68 o 
   6   2  29       75.42      220.35    136.90 o 
   7   2  29       63.96      186.64    143.45 o 
   8   2  29       30.23       67.73    184.99 o 
   1   3  29      380.06      438.84    135.63 o 
   2   3  29       68.29      274.19    134.97 o 
   3   3  29     1109.10     1140.25    141.87 o 
   4   3  29      256.63      351.97    224.74 o 
   5   3  29      891.02      801.10    165.85 o 
   6   3  29       53.19      207.20    138.32 o 
   7   3  29      115.92      224.31    175.38 o 
   8   3  29        0.08       43.26    176.23 o 
   0   4  29      647.34      501.39    185.27 o 
   1   4  29       58.63       38.62    133.44 o 
   2   4  29       96.97      196.31    134.26 o 
   3   4  29       74.29      205.39    135.10 o 
   4   4  29       57.43      136.45    208.98 o 
   5   4  29      282.24      153.99    199.30 o 
   6   4  29       45.41       58.28    143.41 o 
   7   4  29      289.99      341.10    169.11 o 
   8   4  29       12.53      156.73    162.44 o 
   1   5  29      121.72      217.46    138.37 o 
   2   5  29      290.57      295.26    135.59 o 
   3   5  29      371.16      440.53    141.48 o 
   4   5  29       57.56      -61.60    288.53 o 
   5   5  29       54.10      252.71    194.95 o 
   6   5  29      168.59      300.30    156.97 o 
   7   5  29        5.37       33.88    151.89 o 
   8   5  29        3.69      131.82    187.09 o 
   0   6  29      670.94      581.59    194.54 o 
   1   6  29        7.96      123.57    138.69 o 
   2   6  29       40.76       46.81    140.56 o 
   3   6  29        4.34       47.66    140.17 o 
   4   6  29       55.67      144.87    211.93 o 
   5   6  29        8.86      -52.50    285.09 o 
   6   6  29      189.86      195.99    155.37 o 
   7   6  29      188.70      196.32    161.45 o 
   1   7  29     2190.39     1948.22    161.04 o 
   2   7  29      200.95      266.83    147.85 o 
   3   7  29     2610.71     2753.07    184.23 o 
   4   7  29       45.54      148.26    266.44 o 
   5   7  29     1704.86     1548.93    223.18 o 
   6   7  29       41.69       30.11    147.55 o 
   7   7  29      234.35      230.67    151.36 o 
   0   8  29       34.51        0.26    226.33 o 
   1   8  29        0.06       -8.69    156.31 o 
   2   8  29      181.02      101.16    162.42 o 
   3   8  29       99.50       68.79    161.14 o 
   4   8  29        1.95      -12.60    179.29 o 
   5   8  29       45.15       37.31    218.33 o 
   6   8  29      383.23      389.76    187.37 o 
   7   8  29        0.71       15.16    165.52 o 
   1   9  29     2992.40     2761.83    260.79 o 
   2   9  29      146.23      245.09    137.27 o 
   3   9  29     2461.79     2489.44    166.63 o 
   4   9  29        8.71      128.40    196.24 o 
   5   9  29     2126.93     1918.08    311.10 o 
   6   9  29        7.11      106.78    189.77 o 
   7   9  29      710.23      685.46    161.68 o 
   0  10  29        7.42      112.53    253.90 o 
   1  10  29        2.79      227.04    178.39 o 
   2  10  29      347.30      440.06    186.46 o 
   3  10  29        0.14       45.94    169.20 o 
   4  10  29        0.94       56.35    204.29 o 
   5  10  29      214.75      367.08    220.26 o 
   6  10  29        7.94      165.17    192.03 o 
   7  10  29       11.32       10.71    165.65 o 
   1  11  29     1126.54     1014.54    177.48 o 
   2  11  29       33.31      194.23    181.15 o 
   3  11  29      964.17      869.28    153.99 o 
   4  11  29        1.07       54.14    171.11 o 
   5  11  29      315.44      337.66    233.62 o 
   6  11  29        5.14      105.39    234.98 o 
   0  12  29       87.48       94.19    175.69 o 
   1  12  29      148.98      202.89    180.91 o 
   2  12  29        5.68      199.50    180.42 o 
   3  12  29       31.81      225.11    187.96 o 
   4  12  29       35.25       27.95    155.01 o 
   5  12  29      309.02      348.09    228.30 o 
   6  12  29       28.54      -53.59    251.55 o 
   1  13  29      196.17      260.31    222.47 o 
   2  13  29      141.53      327.40    187.32 o 
   3  13  29        1.65       24.75    194.71 o 
   4  13  29        5.54       48.86    192.94 o 
   5  13  29        0.02      159.86    283.21 o 
   6  13  29       20.16       50.83    257.98 o 
   0  14  29       34.34      285.87    260.64 o 
   1  14  29       99.07       81.32    269.10 o 
   2  14  29      468.55      444.19    188.08 o 
   3  14  29        7.64      214.04    189.39 o 
   4  14  29        0.23      217.39    202.46 o 
   5  14  29      289.07       96.23    297.15 o 
   1  15  29      308.85      147.69    192.97 o 
   2  15  29       10.52        5.64    194.61 o 
   3  15  29      686.66      595.57    228.82 o 
   4  15  29       18.87      159.43    348.64 o 
   5  15  29      277.95      409.58    213.41 o 
   0  16  29      108.52      316.59    276.47 o 
   1  16  29       28.67       89.92    159.00 o 
   2  16  29       34.53      -57.21    159.91 o 
   3  16  29       12.18      157.32    291.04 o 
   4  16  29      109.51       78.37    209.23 o 
   1  17  29     1199.25      987.07    210.84 o 
   2  17  29       41.86      179.87    206.19 o 
   3  17  29     1449.56     1204.53    211.09 o 
   0  18  29       41.06     -128.67    212.84 o 
   1  18  29       29.91     -134.66    210.61 o 
   2  18  29       74.40       -2.88    213.60 o 
   0   0  30     1302.71     1044.12    316.12 o 
   1   0  30       44.58      277.83    172.60 o 
   2   0  30      933.37      971.89    178.65 o 
   3   0  30       67.87       63.51    177.76 o 
   4   0  30      592.87      484.29    267.53 o 
   5   0  30      125.01      -26.02    287.12 o 
   6   0  30       76.94      130.86    199.28 o 
   7   0  30        0.46       87.48    227.10 o 
   1   1  30       25.21      130.34    133.09 o 
   2   1  30      380.72      306.20    132.20 o 
   3   1  30      103.32      276.56    142.77 o 
   4   1  30       19.94       23.37    203.13 o 
   5   1  30      142.82      130.82    193.76 o 
   6   1  30        0.65      274.54    146.89 o 
   7   1  30      113.75      222.65    156.04 o 
   0   2  30       73.84      101.99    195.09 o 
   1   2  30       51.99      103.57    130.10 o 
   2   2  30     1003.56     1096.40    141.41 o 
   3   2  30        6.76      163.84    130.54 o 
   4   2  30      807.36      787.52    209.59 o 
   5   2  30      361.70      343.68    219.35 o 
   6   2  30        1.63      -43.61    139.41 o 
   7   2  30        0.16      224.32    150.20 o 
   1   3  30     2046.30     2102.21    137.64 o 
   2   3  30      125.45      141.16    130.34 o 
   3   3  30     1184.92     1150.47    133.51 o 
   4   3  30       30.76       67.28    207.03 o 
   5   3  30      782.29      707.82    199.26 o 
   6   3  30      101.43      236.21    145.15 o 
   7   3  30      909.34      833.10    176.26 o 
   0   4  30       86.17      188.57    191.25 o 
   1   4  30       27.56       50.75    137.23 o 
   2   4  30        4.11      -22.05    131.62 o 
   3   4  30      177.00      239.07    136.45 o 
   4   4  30      303.46      232.90    209.53 o 
   5   4  30      555.22      411.18    221.40 o 
   6   4  30       25.44      -98.01    154.62 o 
   7   4  30        3.59      116.69    169.68 o 
   1   5  30     2223.65     2150.18    147.16 o 
   2   5  30       63.40      187.77    137.34 o 
   3   5  30     2855.36     2953.80    161.38 o 
   4   5  30        6.98       -9.12    212.00 o 
   5   5  30     1355.28     1079.78    225.67 o 
   6   5  30       53.60       75.15    172.56 o 
   7   5  30     1074.47     1183.91    155.20 o 
   0   6  30       63.14      181.39    201.24 o 
   1   6  30        7.36      163.80    143.24 o 
   2   6  30      181.57      203.10    139.97 o 
   3   6  30        3.90       78.62    149.55 o 
   4   6  30      547.90      444.57    169.14 o 
   5   6  30        5.49      130.24    279.60 o 
   6   6  30       84.88      -15.56    179.04 o 
   7   6  30        1.64      241.64    167.07 o 
   1   7  30      456.16      630.65    152.68 o 
   2   7  30       25.79       33.58    148.97 o 
   3   7  30      375.16      398.79    147.03 o 
   4   7  30       31.43      109.48    213.96 o 
   5   7  30      709.64      573.16    222.34 o 
   6   7  30      132.16      184.70    169.12 o 
   7   7  30      413.47      457.72    167.78 o 
   0   8  30      646.16      659.52    234.07 o 
   1   8  30       16.79      167.36    157.60 o 
   2   8  30      737.02      683.32    169.79 o 
   3   8  30      270.60      277.59    168.92 o 
   4   8  30      845.87      922.08    198.60 o 
   5   8  30      174.68      214.87    220.62 o 
   6   8  30      344.69      207.53    196.59 o 
   7   8  30      249.32      162.27    169.92 o 
   1   9  30        0.31      198.08    188.54 o 
   2   9  30       19.48      -36.92    139.24 o 
   3   9  30        2.59       -1.19    160.90 o 
   4   9  30       49.23      124.49    159.19 o 
   5   9  30       12.22      -94.97    238.34 o 
   6   9  30      197.65      119.05    237.37 o 
   0  10  30      275.22      306.56    259.38 o 
   1  10  30        7.64      236.93    185.41 o 
   2  10  30      379.59      499.66    183.70 o 
   3  10  30       12.25      -56.64    185.37 o 
   4  10  30      268.68      261.05    169.81 o 
   5  10  30      165.38      179.61    186.56 o 
   6  10  30      257.36      253.94    227.63 o 
   1  11  30      603.40      547.44    189.53 o 
   2  11  30       68.17       26.40    186.63 o 
   3  11  30      400.71      283.76    189.52 o 
   4  11  30       81.68      255.05    176.87 o 
   5  11  30      588.59      671.92    224.32 o 
   6  11  30      220.14      113.68    258.61 o 
   0  12  30      166.13      268.47    264.56 o 
   1  12  30      111.67      238.35    189.29 o 
   2  12  30      143.05      252.36    189.39 o 
   3  12  30        8.30       14.05    185.44 o 
   4  12  30        7.39      133.60    198.33 o 
   5  12  30       23.90      -29.18    191.86 o 
   1  13  30     1146.18     1171.30    159.40 o 
   2  13  30      299.58      461.76    189.00 o 
   3  13  30     1423.30     1218.96    201.37 o 
   4  13  30       98.29      -38.54    198.90 o 
   5  13  30     1199.42     1024.84    182.33 o 
   0  14  30       53.94      105.63    272.24 o 
   1  14  30       23.27       16.13    191.93 o 
   2  14  30       26.26       73.76    190.04 o 
   3  14  30        5.36       -5.10    300.76 o 
   4  14  30       34.48      -21.19    168.34 o 
   5  14  30      122.75      406.71    206.41 o 
   1  15  30      672.72     1014.16    204.57 o 
   2  15  30       75.72      134.04    201.51 o 
   3  15  30      838.75      430.98    458.90 o 
   4  15  30        9.55      451.42    211.78 o 
   0  16  30      105.69      336.34    280.86 o 
   1  16  30        3.43      -50.80    194.02 o 
   2  16  30      192.77      124.10    207.92 o 
   3  16  30        0.32      249.79    208.29 o 
   1  17  30      241.65       63.38    210.67 o 
   2  17  30       50.42      217.47    205.11 o 
   0  18  30      193.20      113.63    303.42 o 
   1   1  31     2576.02     2231.28    141.74 o 
   2   1  31      231.06      257.31    132.93 o 
   3   1  31       46.22      118.48    129.00 o 
   4   1  31      228.08      323.68    190.33 o 
   5   1  31      412.82      395.06    196.46 o 
   6   1  31      340.74      364.79    152.84 o 
   7   1  31      108.51      223.98    167.58 o 
   0   2  31      662.43      702.93    184.82 o 
   1   2  31      130.55      167.61    126.85 o 
   2   2  31     1269.09     1368.49    145.87 o 
   3   2  31      135.11      103.30    130.56 o 
   4   2  31     1115.68      982.88    197.21 o 
   5   2  31       86.74       99.53    197.59 o 
   6   2  31      368.63      393.03    160.42 o 
   7   2  31       29.44      147.13    175.26 o 
   1   3  31       25.42       93.14    132.82 o 
   2   3  31       23.71       78.12    138.62 o 
   3   3  31      251.29      293.78    136.48 o 
   4   3  31      170.42      219.07    198.14 o 
   5   3  31       63.88      -14.07    223.20 o 
   6   3  31      232.86      307.45    195.42 o 
   7   3  31      151.41       91.36    188.18 o 
   0   4  31     2057.86     1888.99    204.25 o 
   1   4  31        7.00      197.50    156.70 o 
   2   4  31     1650.55     1659.51    148.88 o 
   3   4  31      243.15      217.59    147.22 o 
   4   4  31     1743.76     1758.01    188.71 o 
   5   4  31        0.17      -85.41    226.70 o 
   6   4  31     1074.19     1044.53    186.13 o 
   7   4  31        0.69     -131.74    186.78 o 
   1   5  31       71.16       66.80    138.87 o 
   2   5  31       21.28       28.00    137.63 o 
   3   5  31      298.59      328.64    145.04 o 
   4   5  31       51.54       94.31    183.43 o 
   5   5  31        8.98      -85.03    226.75 o 
   6   5  31       22.59       14.58    297.94 o 
   7   5  31        1.03      -84.81    154.95 o 
   0   6  31      620.78      696.72    217.39 o 
   1   6  31       33.34       29.71    146.21 o 
   2   6  31     1090.51     1023.01    146.62 o 
   3   6  31        0.06        1.56    155.57 o 
   4   6  31      875.16      933.75    154.17 o 
   5   6  31       38.61      389.31    284.62 o 
   6   6  31     1022.35      668.92    242.30 o 
   7   6  31       46.21      144.02    156.03 o 
   1   7  31      215.86      346.66    156.98 o 
   2   7  31       25.15       81.99    152.23 o 
   3   7  31      406.20      514.67    155.07 o 
   4   7  31      289.31      412.79    172.01 o 
   5   7  31       41.50      214.00    224.42 o 
   6   7  31      370.91      363.11    218.60 o 
   0   8  31       85.65      250.72    242.54 o 
   1   8  31       58.21      142.30    162.11 o 
   2   8  31       12.11      116.52    170.70 o 
   3   8  31       24.18       54.67    156.22 o 
   4   8  31      353.04      384.62    160.13 o 
   5   8  31        3.76      237.71    244.46 o 
   6   8  31      132.10       29.95    241.38 o 
   1   9  31      550.04      756.63    190.49 o 
   2   9  31       60.94       14.54    182.60 o 
   3   9  31      667.03      664.15    167.85 o 
   4   9  31      187.42      201.45    164.95 o 
   5   9  31       83.14      139.81    184.39 o 
   6   9  31      351.97      490.37    262.91 o 
   0  10  31      282.88      247.47    265.50 o 
   1  10  31        1.05      208.72    187.85 o 
   2  10  31       20.99       28.33    150.39 o 
   3  10  31       57.65       50.26    191.68 o 
   4  10  31      414.09      516.67    176.48 o 
   5  10  31       89.90      142.73    210.99 o 
   6  10  31      219.55      119.99    253.65 o 
   1  11  31       46.97      119.74    189.04 o 
   2  11  31        7.71     -112.20    190.89 o 
   3  11  31       27.94      413.80    193.99 o 
   4  11  31       18.91     -197.13    197.13 o 
   5  11  31      106.06      -41.16    224.95 o 
   0  12  31     1071.57     1002.90    269.41 o 
   1  12  31      139.30       90.03    192.98 o 
   2  12  31     1086.24     1050.24    194.90 o 
   3  12  31       15.26      209.91    159.87 o 
   4  12  31      916.20      950.69    210.52 o 
   5  12  31        8.64       14.38    194.70 o 
   1  13  31       86.04      350.00    190.11 o 
   2  13  31        0.90      163.15    194.80 o 
   3  13  31      104.91       88.96    201.32 o 
   4  13  31       26.93       24.23    203.40 o 
   0  14  31     1037.69     1135.33    280.54 o 
   1  14  31       96.21      122.84    193.28 o 
   2  14  31     1010.61     1074.97    198.15 o 
   3  14  31        2.26      166.11    166.65 o 
   4  14  31     1183.20     1117.77    212.38 o 
   1  15  31      356.84      369.27    164.50 o 
   2  15  31       17.13      148.04    205.57 o 
   3  15  31      248.61      131.62    175.26 o 
   0  16  31      760.04      635.06    292.61 o 
   1  16  31       12.61      238.00    201.82 o 
   2  16  31      191.38      480.68    209.78 o 
   1  17  31      114.73      436.64    299.35 o 
   0   0  32     9420.31     8669.37    337.90 o 
   1   0  32      226.60      289.54    185.40 o 
   2   0  32     2495.40     2325.92    214.77 o 
   3   0  32      360.74      518.71    207.62 o 
   4   0  32     2145.24     2098.89    202.63 o 
   5   0  32       35.88       29.31    291.20 o 
   6   0  32     1097.14      454.82    374.73 o 
   7   0  32      401.07      485.18    221.17 o 
   1   1  32       92.91      266.71    133.82 o 
   2   1  32       95.60      158.26    135.35 o 
   3   1  32      124.39      223.99    135.65 o 
   4   1  32       59.16      247.50    147.35 o 
   5   1  32       43.06      157.62    222.89 o 
   6   1  32       24.53      148.27    220.57 o 
   7   1  32       11.43       -0.26    156.19 o 
   0   2  32     1374.10     1282.20    209.18 o 
   1   2  32        5.04      140.62    135.13 o 
   2   2  32     2316.99     2370.30    138.66 o 
   3   2  32       25.18      123.67    137.87 o 
   4   2  32      797.85      633.95    143.97 o 
   5   2  32      171.02      222.56    205.68 o 
   6   2  32      990.54      615.36    224.59 o 
   7   2  32      226.00      350.92    156.51 o 
   1   3  32      175.83      169.06    142.59 o 
   2   3  32       56.04       52.83    150.77 o 
   3   3  32      272.83      282.47    131.72 o 
   4   3  32       10.01       94.61    142.78 o 
   5   3  32        9.21     -211.91    226.00 o 
   6   3  32      147.31       90.09    239.93 o 
   7   3  32       10.65       94.96    215.97 o 
   0   4  32        0.05       62.32    221.59 o 
   1   4  32        2.73        6.08    139.22 o 
   2   4  32        0.15       15.16    151.66 o 
   3   4  32       22.28      157.35    146.42 o 
   4   4  32       87.39       69.75    145.12 o 
   5   4  32       23.22      -53.20    209.77 o 
   6   4  32       26.10      239.69    223.87 o 
   1   5  32        4.44       18.98    158.95 o 
   2   5  32       18.86      143.94    145.84 o 
   3   5  32        7.67       71.17    150.57 o 
   4   5  32        1.83       95.86    145.72 o 
   5   5  32       60.28       65.45    234.37 o 
   6   5  32        0.63     -219.73    307.66 o 
   0   6  32     1040.21     1142.01    215.91 o 
   1   6  32       21.92       63.94    145.88 o 
   2   6  32      828.74      903.22    157.04 o 
   3   6  32       40.87      221.01    153.20 o 
   4   6  32      894.06      881.37    158.52 o 
   5   6  32      448.44      211.74    300.92 o 
   6   6  32      127.73       18.69    219.34 o 
   1   7  32       23.83      197.98    159.33 o 
   2   7  32       16.84      -23.06    160.19 o 
   3   7  32        3.66      143.49    158.39 o 
   4   7  32        1.48      188.15    175.33 o 
   5   7  32      142.56      164.22    231.07 o 
   6   7  32       44.64       -2.80    242.20 o 
   0   8  32     2796.49     2532.57    263.01 o 
   1   8  32       71.12      299.71    174.56 o 
   2   8  32     2243.06     2545.32    189.93 o 
   3   8  32        0.57       15.18    162.08 o 
   4   8  32     1475.45     1244.75    162.31 o 
   5   8  32      180.98      234.05    202.98 o 
   6   8  32      893.51      596.92    248.72 o 
   1   9  32       14.70      134.35    188.56 o 
   2   9  32       11.35      193.56    157.11 o 
   3   9  32        0.00      -16.35    175.20 o 
   4   9  32        0.01      211.99    172.19 o 
   5   9  32        0.81      193.38    216.39 o 
   0  10  32     1687.40     1702.06    273.96 o 
   1  10  32       78.82      211.88    211.03 o 
   2  10  32     1408.66     1280.90    198.99 o 
   3  10  32        0.45       80.17    155.89 o 
   4  10  32     1017.95      973.86    183.41 o 
   5  10  32      103.35       46.13    150.89 o 
   1  11  32       38.66      159.63    191.26 o 
   2  11  32        0.16       -4.06    193.19 o 
   3  11  32       17.86      208.19    160.79 o 
   4  11  32       34.61     -160.97    203.27 o 
   5  11  32      108.35      157.98    190.23 o 
   0  12  32      502.32      329.75    281.33 o 
   1  12  32       32.31       81.01    190.45 o 
   2  12  32       13.64       57.22    195.55 o 
   3  12  32      131.62      163.66    205.47 o 
   4  12  32       51.77      335.90    208.76 o 
   1  13  32       33.13      -12.16    161.34 o 
   2  13  32       20.97       81.61    206.49 o 
   3  13  32      130.55      168.25    252.17 o 
   4  13  32       22.87      212.45    173.28 o 
   0  14  32      216.88      291.98    289.01 o 
   1  14  32       72.56      134.58    202.24 o 
   2  14  32      343.80      646.36    206.78 o 
   3  14  32       92.63      145.47    203.95 o 
   1  15  32      191.28       60.77    209.80 o 
   2  15  32        2.05      -92.53    210.28 o 
   0  16  32     1010.24      984.25    217.07 o 
   1  16  32       15.28     -205.72    209.02 o 
   1   1  33     1677.30     1493.88    149.57 o 
   2   1  33       28.66      257.83    142.71 o 
   3   1  33     1741.16     1618.02    145.77 o 
   4   1  33        4.12       45.39    144.78 o 
   5   1  33      665.97      502.07    212.56 o 
   6   1  33        7.38      310.53    225.66 o 
   0   2  33        1.37       82.81    225.44 o 
   1   2  33       35.97       51.37    136.06 o 
   2   2  33       22.16      156.89    138.75 o 
   3   2  33       83.91       87.80    148.66 o 
   4   2  33      450.00      443.82    146.29 o 
   5   2  33       99.83      109.59    228.88 o 
   6   2  33      243.86      353.82    226.52 o 
   1   3  33      373.17      270.79    146.12 o 
   2   3  33      100.13       91.76    146.43 o 
   3   3  33     1008.27      901.23    150.02 o 
   4   3  33       18.11       31.28    140.99 o 
   5   3  33      283.05      387.04    231.96 o 
   6   3  33        8.41      -55.48    227.89 o 
   0   4  33      949.49      913.35    206.48 o 
   1   4  33       41.87       19.08    143.61 o 
   2   4  33      551.09      602.00    149.02 o 
   3   4  33       18.52       82.92    150.23 o 
   4   4  33      367.02      431.37    144.80 o 
   5   4  33       73.46      138.49    234.82 o 
   6   4  33      618.66      530.66    240.50 o 
   1   5  33      109.91      233.93    155.50 o 
   2   5  33        5.99      108.32    147.19 o 
   3   5  33        0.22      104.19    152.37 o 
   4   5  33      155.16       92.22    157.95 o 
   5   5  33      100.13       51.76    302.01 o 
   6   5  33       33.80      -53.76    314.71 o 
   0   6  33      573.99      639.73    220.52 o 
   1   6  33        3.18      -12.31    152.69 o 
   2   6  33      213.96      213.29    157.46 o 
   3   6  33        0.10       87.57    152.19 o 
   4   6  33      494.17      572.15    159.62 o 
   5   6  33       15.76      -49.27    238.99 o 
   6   6  33      144.35      316.34    247.46 o 
   1   7  33      813.02      874.66    167.74 o 
   2   7  33      111.48      216.65    160.83 o 
   3   7  33      947.32      848.55    182.26 o 
   4   7  33        0.65     -122.69    177.16 o 
   5   7  33      462.46      295.20    208.70 o 
   0   8  33       15.25      165.59    256.46 o 
   1   8  33       21.43      167.61    178.72 o 
   2   8  33      114.56      191.85    177.00 o 
   3   8  33        0.87       14.23    169.32 o 
   4   8  33       10.63       22.21    167.59 o 
   5   8  33       76.23      344.75    174.42 o 
   1   9  33     1402.59     1157.26    199.20 o 
   2   9  33       31.40      318.73    193.07 o 
   3   9  33     1464.44     1315.72    180.12 o 
   4   9  33        9.85      121.49    180.23 o 
   5   9  33      589.05      543.51    176.56 o 
   0  10  33        0.35      -44.67    269.73 o 
   1  10  33        6.46      193.46    193.56 o 
   2  10  33      241.48      225.75    199.26 o 
   3  10  33        8.38      141.99    440.95 o 
   4  10  33        6.83       57.56    193.38 o 
   1  11  33      916.07      811.57    199.72 o 
   2  11  33       10.15        1.15    199.85 o 
   3  11  33      396.24      405.71    208.30 o 
   4  11  33        7.36      158.88    231.17 o 
   0  12  33      597.53      819.68    286.97 o 
   1  12  33       85.62      356.26    198.37 o 
   2  12  33      470.71      356.45    168.59 o 
   3  12  33        2.60      -23.90    203.15 o 
   4  12  33      141.75      209.25    225.53 o 
   1  13  33        0.01     -148.73    199.29 o 
   2  13  33       20.05       64.97    294.88 o 
   3  13  33        1.27      321.06    212.68 o 
   0  14  33      468.11      583.97    216.13 o 
   1  14  33       28.70       43.49    208.61 o 
   2  14  33      332.44      232.04    172.87 o 
   0   0  34        5.79      -28.52    337.75 o 
   1   0  34      310.16      219.59    191.89 o 
   2   0  34       75.12       75.39    212.04 o 
   3   0  34      107.51      -65.21    214.00 o 
   4   0  34       37.56       77.53    194.80 o 
   5   0  34       61.64      240.42    304.68 o 
   6   0  34       48.39     -191.52    319.41 o 
   1   1  34      188.46      263.26    149.29 o 
   2   1  34        7.94       79.93    138.73 o 
   3   1  34      684.15      642.53    147.41 o 
   4   1  34        8.07       -7.34    147.24 o 
   5   1  34      144.24      109.24    239.57 o 
   6   1  34        0.08       93.63    232.06 o 
   0   2  34       33.48      102.50    191.99 o 
   1   2  34       41.24       26.26    138.94 o 
   2   2  34       87.77      145.18    146.50 o 
   3   2  34      190.26      238.48    144.86 o 
   4   2  34       19.60      107.89    154.77 o 
   5   2  34      151.70      208.37    236.26 o 
   1   3  34     1164.29     1202.72    145.53 o 
   2   3  34       16.32       45.71    142.59 o 
   3   3  34     1249.70     1249.67    148.28 o 
   4   3  34        8.33        1.80    159.32 o 
   5   3  34     1346.19     1142.70    183.37 o 
   0   4  34       13.59       17.52    208.00 o 
   1   4  34       12.43      128.40    138.00 o 
   2   4  34       64.58      161.33    148.78 o 
   3   4  34        8.45       24.18    140.60 o 
   4   4  34        0.16      144.35    161.21 o 
   5   4  34       27.02       77.83    191.97 o 
   1   5  34     1549.34     1502.77    153.24 o 
   2   5  34        4.85       55.65    150.10 o 
   3   5  34     1226.90     1206.95    187.56 o 
   4   5  34        8.73       38.20    152.35 o 
   5   5  34      663.29      379.90    164.91 o 
   0   6  34       16.01      159.35    224.55 o 
   1   6  34        0.01      116.10    151.49 o 
   2   6  34        1.99      130.81    159.70 o 
   3   6  34        4.12       55.81    162.87 o 
   4   6  34       10.30      112.73    169.48 o 
   5   6  34      231.82      191.49    188.75 o 
   1   7  34      508.61      448.65    168.50 o 
   2   7  34       28.77      147.07    162.47 o 
   3   7  34      628.92      655.88    183.01 o 
   4   7  34        2.27       34.09    197.26 o 
   5   7  34      268.25      161.07    180.42 o 
   0   8  34        3.25      -64.10    271.61 o 
   1   8  34       41.05        7.01    185.61 o 
   2   8  34        5.07      161.46    186.00 o 
   3   8  34      114.78      253.65    175.55 o 
   4   8  34       67.14       90.22    170.96 o 
   5   8  34       21.47       54.23    384.14 o 
   1   9  34       66.49      159.23    199.52 o 
   2   9  34        9.59      -69.75    198.95 o 
   3   9  34       15.41      109.67    185.01 o 
   4   9  34        8.26       44.88    181.28 o 
   0  10  34       91.26      395.89    278.35 o 
   1  10  34       10.84      104.23    158.87 o 
   2  10  34      210.18      361.36    200.62 o 
   3  10  34       42.98      164.53    203.54 o 
   4  10  34        0.93       19.11    198.96 o 
   1  11  34      623.89      469.96    206.72 o 
   2  11  34       70.32      -18.46    206.99 o 
   3  11  34      768.65      720.95    211.36 o 
   0  12  34      100.20      -67.55    289.01 o 
   1  12  34       29.14       79.63    205.26 o 
   2  12  34        9.82      -26.95    207.62 o 
   3  12  34       26.98      201.49    210.72 o 
   1  13  34     1147.96      773.75    213.68 o 
   2  13  34       36.19      448.08    306.09 o 
   1   1  35      664.96      741.87    153.67 o 
   2   1  35      239.77      264.53    145.57 o 
   3   1  35      406.88      417.19    154.93 o 
   4   1  35       16.75       63.72    144.88 o 
   5   1  35      352.05      326.04    161.59 o 
   0   2  35      258.54      192.81    198.98 o 
   1   2  35      121.89      173.99    145.55 o 
   2   2  35      450.97      433.56    163.47 o 
   3   2  35       91.02       73.98    147.46 o 
   4   2  35      316.33      197.24    163.25 o 
   5   2  35       16.75      203.68    157.89 o 
   1   3  35      213.08      283.95    170.65 o 
   2   3  35      114.43      230.23    152.91 o 
   3   3  35      552.24      547.76    159.71 o 
   4   3  35       99.52       76.22    172.80 o 
   5   3  35       85.85      179.02    169.48 o 
   0   4  35     1419.95     1571.02    302.17 o 
   1   4  35        0.19       19.71    153.44 o 
   2   4  35      519.30      511.12    157.67 o 
   3   4  35        8.46       46.91    159.63 o 
   4   4  35      813.57      642.60    166.29 o 
   5   4  35        3.45      103.65    171.00 o 
   1   5  35       39.04       94.38    153.32 o 
   2   5  35        0.95      137.44    168.27 o 
   3   5  35      232.66      273.49    161.92 o 
   4   5  35        4.04       -6.19    175.25 o 
   5   5  35       15.81       -0.04    188.80 o 
   0   6  35      516.13      393.01    234.57 o 
   1   6  35        3.88      102.60    158.26 o 
   2   6  35      802.16      745.39    165.41 o 
   3   6  35      174.03      156.46    168.77 o 
   4   6  35      181.23      222.05    186.06 o 
   1   7  35      480.32      294.86    173.04 o 
   2   7  35       17.51       88.23    176.01 o 
   3   7  35      661.79      516.62    188.21 o 
   4   7  35      178.10      164.78    187.03 o 
   0   8  35       34.55       13.48    276.31 o 
   1   8  35       10.41       18.06    197.30 o 
   2   8  35        3.05       30.40    182.05 o 
   3   8  35       27.19      105.47    175.03 o 
   4   8  35       19.02      127.13    179.80 o 
   1   9  35      359.61      264.32    164.95 o 
   2   9  35       13.24      207.46    202.65 o 
   3   9  35      382.86      309.46    211.72 o 
   0  10  35      366.28      416.11    286.97 o 
   1  10  35       50.10      157.30    205.63 o 
   2  10  35      456.69      685.96    280.78 o 
   3  10  35        0.06       28.39    211.78 o 
   1  11  35      123.91       66.32    210.55 o 
   2  11  35      145.20      -82.26    208.51 o 
   0  12  35      253.40      249.82    294.02 o 
   1  12  35       19.81       45.66    212.05 o 
   0   0  36     1499.04     1332.02    299.66 o 
   1   0  36      117.21      121.92    219.88 o 
   2   0  36     1812.77     1507.04    214.97 o 
   3   0  36       15.32       41.38    206.59 o 
   4   0  36      816.26      724.37    220.20 o 
   1   1  36        3.41       61.76    157.81 o 
   2   1  36       20.82      129.30    155.94 o 
   3   1  36      212.84      323.93    161.70 o 
   4   1  36       40.20      141.35    157.13 o 
   0   2  36      386.72      376.56    225.64 o 
   1   2  36      166.30      146.86    150.93 o 
   2   2  36     1212.35      924.56    170.75 o 
   3   2  36       25.63      150.00    161.55 o 
   4   2  36      699.34      499.21    167.79 o 
   1   3  36       57.89      144.15    162.80 o 
   2   3  36      102.79       90.05    157.65 o 
   3   3  36        7.23      129.04    159.95 o 
   4   3  36       18.24      217.50    165.45 o 
   0   4  36       39.89       71.53    222.32 o 
   1   4  36        2.52       83.20    159.69 o 
   2   4  36       46.77       70.36    171.36 o 
   3   4  36      150.55       -2.67    165.04 o 
   4   4  36       70.60      -38.83    168.86 o 
   1   5  36       11.21      123.54    173.01 o 
   2   5  36       14.69      191.33    175.58 o 
   3   5  36        1.24      107.99    168.47 o 
   4   5  36        0.09       61.38    161.39 o 
   0   6  36      486.46      418.65    229.96 o 
   1   6  36        7.25       26.22    165.14 o 
   2   6  36      225.00      239.78    179.32 o 
   3   6  36        0.58      -69.41    174.02 o 
   4   6  36      421.74     -284.62    291.51 o 
   1   7  36       27.82       59.79    178.07 o 
   2   7  36       88.32       99.93    173.65 o 
   3   7  36       28.50       84.53    192.82 o 
   0   8  36      629.86      664.21    289.95 o 
   1   8  36        0.19      155.24    202.14 o 
   2   8  36      776.03      738.65    191.45 o 
   3   8  36       68.31      104.06    187.09 o 
   1   9  36      123.33        8.22    213.27 o 
   2   9  36       14.48      158.24    210.29 o 
   0  10  36     1726.57     1036.91    305.15 o 
   1  10  36       74.62       74.45    207.72 o 
   1   1  37      861.80      812.20    167.43 o 
   2   1  37      126.17      119.90    161.96 o 
   3   1  37      441.50      301.64    168.87 o 
   0   2  37      322.05      304.79    230.79 o 
   1   2  37        8.69       41.50    158.44 o 
   2   2  37      427.56      479.21    158.35 o 
   3   2  37        0.46       38.30    158.52 o 
   1   3  37       72.58      126.66    162.05 o 
   2   3  37        1.44       -5.03    157.77 o 
   3   3  37       40.51       24.94    166.29 o 
   0   4  37      405.86      436.46    228.58 o 
   1   4  37        4.65      109.69    161.58 o 
   2   4  37      411.29      267.05    174.79 o 
   3   4  37        0.15       -1.19    192.41 o 
   1   5  37       47.85      124.16    163.90 o 
   2   5  37       29.56      177.10    167.81 o 
   3   5  37        6.10      189.52    176.11 o 
   0   6  37      906.67      927.46    252.68 o 
   1   6  37       16.26      -29.11    173.02 o 
   2   6  37      189.44      270.39    174.05 o 
   1   7  37       60.19      104.27    186.03 o 
   2   7  37        0.09       86.71    193.91 o 
   0   8  37       70.36      194.97    294.18 o 
   1   8  37        2.33     -165.51    209.09 o 
   0   0  38       45.11      346.05    312.67 o 
   1   0  38       60.38       37.35    239.27 o 
   2   0  38        0.13      413.57    235.77 o 
   1   1  38       43.79       93.93    154.37 o 
   2   1  38       46.64       44.74    170.57 o 
   0   2  38        0.31      110.77    235.91 o 
   1   2  38       92.01       28.33    178.13 o 
   2   2  38       44.09      180.62    172.95 o 
   1   3  38      460.63      421.84    170.75 o 
   2   3  38       39.17      141.56    163.90 o 
   0   4  38        6.97       59.11    237.16 o 
   1   4  38       22.48       53.56    186.51 o 
   2   4  38        6.80      189.07    212.27 o 
   1   5  38      847.75      713.04    187.29 o 
   0   6  38      134.73       86.74    263.28 o 
                                                 
